# Supplementary material for: Heritable DNA Methylation in CD4+ Cells among Complex Families Displays Genetic and Non-Genetic Effects
Source: PLoS One. 2016 Oct 28;11(10):e0165488. doi: 10.1371/journal.pone.0165488 (PMC5085095; doi:10.1371/journal.pone.0165488)
Supplement: S1 Table — (TXT) [file pone.0165488.s008.txt]

cpg	chr	bp	lmekin	type	genes_hm	dTSS	gene_id	gene_sym	biotype	ngenes	all.dTSS	all.gene_id	all.gene_sym
cg00001099	8	87081553	0.70751799916818	cis	PSKH2	NA	NA	NA	NA	NA	NA	NA	NA
cg00002033	19	39798481	0.538476326725653	cis	LRFN1	NA	NA	NA	NA	NA	NA	NA	NA
cg00002080	21	30390417	0.533804882116468	cis	RWDD2B	1282	ENSG00000156253	RWDD2B	protein_coding	1	1282	ENSG00000156253	RWDD2B
cg00004105	10	100022608	0.443122485840793	cis	LOXL4	NA	NA	NA	NA	NA	NA	NA	NA
cg00004209	1	17004267	0.52729493101839	cis	NA	-3483	ENSG00000264742	AL021920.1	miRNA	2	-3483|4769	ENSG00000264742|ENSG00000237847	AL021920.1|FAM231A
cg00004421	17	7475079	0.521868626725546	cis	EIF4A1;SENP3	-945	ENSG00000161960	EIF4A1	protein_coding	3	-2952|-1065|-945	ENSG00000209582|ENSG00000264772|ENSG00000161960	SNORA48|SNORA67|EIF4A1
cg00006626	1	154127462	0.611140255642693	cis	NUP210L;NUP210L	130	ENSG00000143552	NUP210L	protein_coding	1	130	ENSG00000143552	NUP210L
cg00006948	4	1768889	0.483478108972926	cis	NA	NA	NA	NA	NA	NA	NA	NA	NA
cg00007215	17	21416281	0.999999999981867	cis	NA	NA	NA	NA	NA	NA	NA	NA	NA
cg00009038	2	132152167	0.494335423663235	cis	NA	948	ENSG00000226831	MED15P3	pseudogene	1	948	ENSG00000226831	MED15P3
cg00009196	20	19954588	0.616811083036674	cis	RIN2	NA	NA	NA	NA	NA	NA	NA	NA
cg00011924	17	8301192	0.599117994146443	cis	RNF222	-48	ENSG00000189051	RNF222	protein_coding	1	-48	ENSG00000189051	RNF222
cg00012638	6	39280541	0.801571775491342	cis	KCNK17;KCNK17	1788	ENSG00000124780	KCNK17	protein_coding	1	1788	ENSG00000124780	KCNK17
cg00017062	15	70669548	0.454147780014205	cis	NA	NA	NA	NA	NA	NA	NA	NA	NA
cg00017826	2	30644955	0.636993589505218	cis	NA	NA	NA	NA	NA	NA	NA	NA	NA
cg00017970	1	26487737	0.672775890027078	cis	GRRP1	2226	ENSG00000197245	FAM110D	protein_coding	1	2226	ENSG00000197245	FAM110D
cg00018181	7	101931734	0.732034145675724	cis	SH2B2	3329	ENSG00000160999	SH2B2	protein_coding	2	-4635|3329	ENSG00000264675|ENSG00000160999	MIR4285|SH2B2
cg00019495	4	57547525	0.612010059171898	cis	HOPX;HOPX;HOPX;HOPX;HOPX;HOPX	540	ENSG00000171476	HOPX	protein_coding	1	540	ENSG00000171476	HOPX
cg00020474	1	8214963	0.411143467630168	cis	NA	NA	NA	NA	NA	NA	NA	NA	NA
cg00021325	14	91294412	0.79699283807349	cis	NA	60	ENSG00000258884	CTD-3035D6.2	lincRNA	1	60	ENSG00000258884	CTD-3035D6.2
cg00022866	11	64108440	0.634285324207908	cis	CCDC88B	745	ENSG00000168071	CCDC88B	protein_coding	1	745	ENSG00000168071	CCDC88B
cg00023464	13	111267667	0.50186412495799	cis	CARKD	-214	ENSG00000213995	CARKD	protein_coding	1	-214	ENSG00000213995	CARKD
cg00023919	11	66839191	0.583890100948688	cis	RHOD	NA	NA	NA	NA	NA	NA	NA	NA
cg00025357	1	17577455	0.651638751589731	cis	PADI3	1862	ENSG00000142619	PADI3	protein_coding	1	1862	ENSG00000142619	PADI3
cg00026474	8	134585500	0.735125109225993	cis	ST3GAL1;ST3GAL1	74	ENSG00000261220	RP11-629O1.2	lincRNA	2	-1317|74	ENSG00000008513|ENSG00000261220	ST3GAL1|RP11-629O1.2
cg00026909	1	58089001	0.491460158936038	cis	DAB1	NA	NA	NA	NA	NA	NA	NA	NA
cg00028929	12	52908478	0.508349505879706	cis	KRT5	NA	NA	NA	NA	NA	NA	NA	NA
cg00030005	7	155129409	0.50823073185276	cis	NA	NA	NA	NA	NA	NA	NA	NA	NA
cg00031896	12	122020205	0.413303400466883	cis	KDM2B	-1285	ENSG00000089094	KDM2B	protein_coding	2	-1285|1508	ENSG00000089094|ENSG00000256742	KDM2B|RP13-941N14.1
cg00032205	8	98290372	0.550315229935325	cis	TSPYL5	-196	ENSG00000180543	TSPYL5	protein_coding	1	-196	ENSG00000180543	TSPYL5
cg00034556	1	566731	0.742695517092303	cis	MIR1977	277	ENSG00000237973	hsa-mir-6723	pseudogene	8	-3025|-2345|-2341|-2184|-1406|277|1711|2289	ENSG00000198744|ENSG00000248527|ENSG00000223659|ENSG00000240409|ENSG00000229344|ENSG00000237973|ENSG00000225630|ENSG00000225972	RP5-857K21.11|MTATP6P1|RP5-857K21.5|MTATP8P1|RP5-857K21.7|hsa-mir-6723|MTND2P28|MTND1P23
cg00038736	19	38877134	0.793849905463869	cis	GGN	972	ENSG00000267090	AC005789.9	antisense	3	-1927|972|1588	ENSG00000188766|ENSG00000267090|ENSG00000179168	SPRED3|AC005789.9|GGN
cg00040588	1	1290712	0.563621235906487	cis	MXRA8	NA	NA	NA	NA	NA	NA	NA	NA
cg00044354	1	67389884	0.496486250682262	cis	MIER1;WDR78;MIER1;MIER1;MIER1;MIER1;MIER1;WDR78;MIER1;MIER1	686	ENSG00000152763	WDR78	protein_coding	2	-694|686	ENSG00000198160|ENSG00000152763	MIER1|WDR78
cg00044796	1	146552390	0.999999983714107	cis	NA	1095	ENSG00000201142	RNVU1-8	snRNA	2	1095|2737	ENSG00000201142|ENSG00000230832	RNVU1-8|RP11-325P15.2
cg00045114	1	172674159	0.535993091316762	cis	NA	NA	NA	NA	NA	NA	NA	NA	NA
cg00049323	5	472564	0.804015387417613	cis	LOC25845	649	ENSG00000188242	CTD-2228K2.5	protein_coding	2	-787|649	ENSG00000225138|ENSG00000188242	CTD-2228K2.7|CTD-2228K2.5
cg00049382	13	34250985	0.568124494185287	cis	NA	-80	ENSG00000230490	RP11-141M1.3	lincRNA	1	-80	ENSG00000230490	RP11-141M1.3
cg00049595	6	41650636	0.616570805285909	cis	NA	-3328	ENSG00000268275	AL035588.1	protein_coding	1	-3328	ENSG00000268275	AL035588.1
cg00049729	5	55776345	0.536875299069409	cis	NA	1428	ENSG00000248727	CTC-236F12.4	protein_coding	1	1428	ENSG00000248727	CTC-236F12.4
cg00054352	13	114891672	0.634764866877036	cis	RASA3	NA	NA	NA	NA	NA	NA	NA	NA
cg00054774	21	43373079	0.445933819424814	cis	C2CD2	920	ENSG00000157617	C2CD2	protein_coding	1	920	ENSG00000157617	C2CD2
cg00055603	1	48508839	0.58906397770755	cis	NA	NA	NA	NA	NA	NA	NA	NA	NA
cg00056257	3	6901652	0.725763221609607	cis	GRM7;GRM7	NA	NA	NA	NA	NA	NA	NA	NA
cg00056433	1	161391807	0.75789575246763	cis	NA	NA	NA	NA	NA	NA	NA	NA	NA
cg00056497	10	134785521	0.622419594329075	cis	NA	NA	NA	NA	NA	NA	NA	NA	NA
cg00059225	5	151304357	0.483237563655917	cis	GLRA1;GLRA1;GLRA1;GLRA1	46	ENSG00000145888	GLRA1	protein_coding	1	46	ENSG00000145888	GLRA1
cg00059652	17	67605498	0.492560024792965	cis	NA	NA	NA	NA	NA	NA	NA	NA	NA
cg00060484	4	3287598	0.709098425246568	cis	NA	NA	NA	NA	NA	NA	NA	NA	NA
cg00060627	2	18112721	0.711593233433969	cis	KCNS3	NA	NA	NA	NA	NA	NA	NA	NA
cg00060641	10	47135256	0.575747911031832	cis	LOC728643	-1358	ENSG00000213412	HNRNPA1P33	pseudogene	1	-1358	ENSG00000213412	HNRNPA1P33
cg00061520	16	4070371	0.484776523055967	cis	ADCY9	NA	NA	NA	NA	NA	NA	NA	NA
cg00061635	17	8311836	0.999999875393184	cis	NA	-4613	ENSG00000166579	NDEL1	protein_coding	1	-4613	ENSG00000166579	NDEL1
cg00063773	3	142314493	0.479467984519657	cis	PLS1	-736	ENSG00000120756	PLS1	protein_coding	2	-3860|-736	ENSG00000252745|ENSG00000120756	RNA5SP143|PLS1
cg00065396	6	26594778	0.460645445373673	cis	NA	-2402	ENSG00000146109	ABT1	protein_coding	1	-2402	ENSG00000146109	ABT1
cg00066239	17	78472159	0.420416618325339	cis	NA	NA	NA	NA	NA	NA	NA	NA	NA
cg00067141	15	30930499	0.999999996152429	cis	ARHGAP11B	-4629	ENSG00000252602	U8	snoRNA	1	-4629	ENSG00000252602	U8
cg00071137	22	39096076	0.560490066548748	cis	JOSD1;JOSD1	1485	ENSG00000100221	JOSD1	protein_coding	1	1485	ENSG00000100221	JOSD1
cg00071950	4	10020882	0.999999973890764	cis	SLC2A9;SLC2A9	NA	NA	NA	NA	NA	NA	NA	NA
cg00074746	6	116781794	0.548879199158767	cis	FAM26F	-739	ENSG00000188820	FAM26F	protein_coding	4	-2809|-1962|-739|3061	ENSG00000265516|ENSG00000218153|ENSG00000188820|ENSG00000244158	Z84488.1|KRT18P22|FAM26F|RP1-93H18.6
cg00074818	8	8560427	0.709845492300182	cis	CLDN23	761	ENSG00000176305	AC087269.1	pseudogene	2	761|979	ENSG00000176305|ENSG00000253958	AC087269.1|CLDN23
cg00076195	5	140892677	0.408259722566832	cis	NA	NA	NA	NA	NA	NA	NA	NA	NA
cg00076325	2	172974630	0.613563917883528	cis	NA	NA	NA	NA	NA	NA	NA	NA	NA
cg00078245	12	53579063	0.584973643582216	cis	ZNF740	-3928	ENSG00000139631	CSAD	protein_coding	2	-3928|4579	ENSG00000139631|ENSG00000139651	CSAD|ZNF740
cg00079598	11	123676903	0.67795056409081	cis	OR6M1	192	ENSG00000196099	OR6M1	protein_coding	1	192	ENSG00000196099	OR6M1
cg00079898	11	5801244	0.433792270848875	cis	OR52N5	-1347	ENSG00000181009	OR52N5	protein_coding	1	-1347	ENSG00000181009	OR52N5
cg00080972	5	178986291	0.999999859958268	cis	RUFY1;RUFY1;RUFY1	NA	NA	NA	NA	NA	NA	NA	NA
cg00083206	6	110721305	0.708554777191934	cis	DDO;DDO	NA	NA	NA	NA	NA	NA	NA	NA
cg00084338	6	170595920	0.746645963493798	cis	DLL1	3641	ENSG00000198719	DLL1	protein_coding	2	-3871|3641	ENSG00000112584|ENSG00000198719	FAM120B|DLL1
cg00086243	1	1142405	0.432789514938379	cis	TNFRSF18;TNFRSF18;TNFRSF18	-334	ENSG00000186891	TNFRSF18	protein_coding	1	-334	ENSG00000186891	TNFRSF18
cg00086577	6	32122894	0.458216782072996	cis	PPT2;PPT2	-744	ENSG00000204314	PRRT1	protein_coding	3	-744|1272|1676	ENSG00000204314|ENSG00000258388|ENSG00000221988	PRRT1|PPT2-EGFL8|PPT2
cg00091064	6	41376604	0.598088735000612	cis	NA	NA	NA	NA	NA	NA	NA	NA	NA
cg00096536	4	154711906	0.588798630832789	cis	NA	-1634	ENSG00000145423	SFRP2	protein_coding	1	-1634	ENSG00000145423	SFRP2
cg00100804	9	123836087	0.497029576301203	cis	NA	-1054	ENSG00000119397	CNTRL	protein_coding	1	-1054	ENSG00000119397	CNTRL
cg00101728	6	2953027	0.999999862445321	cis	SERPINB6	NA	NA	NA	NA	NA	NA	NA	NA
cg00102166	1	43425337	0.637372459366588	cis	SLC2A1	617	ENSG00000227533	SLC2A1-AS1	lincRNA	2	-807|617	ENSG00000117394|ENSG00000227533	SLC2A1|SLC2A1-AS1
cg00104845	5	140892370	0.545256360788137	cis	PCDHGB5;PCDHGC3;PCDHGA6;PCDHGB4;PCDHGA8;PCDHGA12;PCDHGB3;PCDHGA5;PCDHGA1;PCDHGA11;PCDHGA3;PCDHGA2;PCDHGB6;PCDHGA11;PCDHGC5;PCDHGA4;PCDHGB2;PCDHGA10;PCDHGC4;PCDHGB7;PCDHGA9;PCDHGC3;PCDHGB1;PCDHGA7	NA	NA	NA	NA	NA	NA	NA	NA
cg00106609	22	50714562	0.453305629616011	cis	PLXNB2	459	ENSG00000268427	AL022328.1	protein_coding	1	459	ENSG00000268427	AL022328.1
cg00112341	3	55991024	0.590671188353332	cis	ERC2	NA	NA	NA	NA	NA	NA	NA	NA
cg00112952	1	247616523	0.551770380079364	cis	OR2B11	-1215	ENSG00000177535	OR2B11	protein_coding	1	-1215	ENSG00000177535	OR2B11
cg00113675	6	29855347	0.630974272936605	cis	HLA-H	-3	ENSG00000206341	HLA-H	pseudogene	2	-3|698	ENSG00000206341|ENSG00000230521	HLA-H|HCG4P7
cg00114966	1	197893920	0.786851698662191	cis	LHX9;LHX9	NA	NA	NA	NA	NA	NA	NA	NA
cg00115288	11	705892	0.424241279800105	cis	EPS8L2	823	ENSG00000177030	DEAF1	protein_coding	1	823	ENSG00000177030	DEAF1
cg00116315	6	35466268	0.730938810697602	cis	TULP1;TEAD3	-1415	ENSG00000007866	TEAD3	protein_coding	1	-1415	ENSG00000007866	TEAD3
cg00117018	8	145955983	0.795681103884228	cis	ZNF251	NA	NA	NA	NA	NA	NA	NA	NA
cg00117908	17	66255666	0.552898183836475	cis	ARSG	343	ENSG00000141337	ARSG	protein_coding	1	343	ENSG00000141337	ARSG
cg00117965	16	691444	0.499510664173853	cis	FAM195A	244	ENSG00000197727	AL022341.1	pseudogene	2	-369|244	ENSG00000172366|ENSG00000197727	FAM195A|AL022341.1
cg00118978	3	14597418	0.507875565744123	cis	NA	NA	NA	NA	NA	NA	NA	NA	NA
cg00119778	6	32466447	0.759985237660788	cis	NA	NA	NA	NA	NA	NA	NA	NA	NA
cg00121876	6	166251659	0.563912050871855	cis	NA	NA	NA	NA	NA	NA	NA	NA	NA
cg00122347	10	104236741	0.568208164505032	cis	TMEM180	NA	NA	NA	NA	NA	NA	NA	NA
cg00125148	7	149746468	0.479397602654073	cis	NA	NA	NA	NA	NA	NA	NA	NA	NA
cg00125858	1	44569398	0.740134617053462	cis	NA	977	ENSG00000271647	KRT8P47	pseudogene	1	977	ENSG00000271647	KRT8P47
cg00126498	6	150286838	0.484867190758451	cis	ULBP1	1695	ENSG00000111981	ULBP1	protein_coding	1	1695	ENSG00000111981	ULBP1
cg00128171	15	85114354	0.4567261614781	cis	UBE2QP1	93	ENSG00000189136	UBE2Q2P1	pseudogene	2	93|474	ENSG00000189136|ENSG00000259728	UBE2Q2P1|LINC00933
cg00128774	4	183859061	0.713403265689803	cis	NA	NA	NA	NA	NA	NA	NA	NA	NA
cg00129811	6	116726398	0.41855831701607	cis	DSE;DSE	NA	NA	NA	NA	NA	NA	NA	NA
cg00130342	17	72266617	0.64350984923133	cis	NA	-3769	ENSG00000171595	DNAI2	protein_coding	1	-3769	ENSG00000171595	DNAI2
cg00131081	19	37020172	0.727060643535934	cis	ZNF260;ZNF260;ZNF260;ZNF260	-610	ENSG00000254004	ZNF260	protein_coding	2	-610|952	ENSG00000254004|ENSG00000228629	ZNF260|AC092295.4
cg00133624	12	3756130	0.479128171817714	cis	EFCAB4B;EFCAB4B	NA	NA	NA	NA	NA	NA	NA	NA
cg00134210	10	14644132	0.532920728342239	cis	FAM107B	NA	NA	NA	NA	NA	NA	NA	NA
cg00134295	12	9269178	0.574438670472675	cis	A2M	-353	ENSG00000175899	A2M	protein_coding	1	-353	ENSG00000175899	A2M
cg00139496	3	52731124	0.5559181613736	cis	GLT8D1;GLT8D1;GLT8D1	4372	ENSG00000212452	SNORD69	snoRNA	1	4372	ENSG00000212452	SNORD69
cg00142257	9	124990276	0.999999978634168	cis	LHX6;LHX6	1629	ENSG00000106852	LHX6	protein_coding	1	1629	ENSG00000106852	LHX6
cg00146027	10	33299147	0.485373786254707	cis	NA	-4427	ENSG00000150093	ITGB1	protein_coding	1	-4427	ENSG00000150093	ITGB1
cg00147172	22	46423604	0.513617675017243	cis	NA	NA	NA	NA	NA	NA	NA	NA	NA
cg00149716	20	13200069	0.517747066672935	cis	NA	-2349	ENSG00000101230	ISM1	protein_coding	1	-2349	ENSG00000101230	ISM1
cg00152322	15	65198005	0.796918079768611	cis	NA	NA	NA	NA	NA	NA	NA	NA	NA
cg00152799	18	54306261	0.587525221039461	cis	TXNL1;TXNL1	NA	NA	NA	NA	NA	NA	NA	NA
cg00153919	16	88859944	0.708355115214521	cis	NA	NA	NA	NA	NA	NA	NA	NA	NA
cg00154902	8	1245703	0.771696712576792	cis	NA	NA	NA	NA	NA	NA	NA	NA	NA
cg00158122	10	101290029	0.414348789257157	cis	NA	905	ENSG00000257582	RP11-129J12.2	antisense	3	-2661|905|3191	ENSG00000119919|ENSG00000257582|ENSG00000228778	NKX2-3|RP11-129J12.2|RP11-129J12.1
cg00159439	22	38597193	0.45348477716259	cis	MAFF;MAFF;MAFF	-696	ENSG00000185022	MAFF	protein_coding	2	-696|4504	ENSG00000185022|ENSG00000184381	MAFF|PLA2G6
cg00160388	16	14403425	0.410033801840265	cis	NA	283	ENSG00000199130	MIR365A	miRNA	1	283	ENSG00000199130	MIR365A
cg00161124	1	234366259	0.413457549475471	cis	SLC35F3	NA	NA	NA	NA	NA	NA	NA	NA
cg00161556	11	19138045	0.788999929933499	cis	ZDHHC13;ZDHHC13	-601	ENSG00000177054	ZDHHC13	protein_coding	1	-601	ENSG00000177054	ZDHHC13
cg00162064	1	44998151	0.441364587974957	cis	RNF220	NA	NA	NA	NA	NA	NA	NA	NA
cg00164335	22	31503579	0.539685757546443	cis	SELM	NA	NA	NA	NA	NA	NA	NA	NA
cg00166216	3	194407860	0.452354451811894	cis	FAM43A	1238	ENSG00000185112	FAM43A	protein_coding	1	1238	ENSG00000185112	FAM43A
cg00169354	20	54922827	0.999999919393428	cis	NA	NA	NA	NA	NA	NA	NA	NA	NA
cg00169964	10	85974172	0.626412829259242	cis	PCDH21	NA	NA	NA	NA	NA	NA	NA	NA
cg00170242	10	132859649	0.546391699659657	cis	NA	NA	NA	NA	NA	NA	NA	NA	NA
cg00170620	16	56669038	0.584803043085981	cis	NA	-613	ENSG00000255986	MT1JP	pseudogene	4	-3540|-2888|-613|2893	ENSG00000205362|ENSG00000268317|ENSG00000255986|ENSG00000205364	MT1A|AC026461.1|MT1JP|MT1M
cg00177239	10	116581112	0.473900111995775	cis	FAM160B1;FAM160B1	-391	ENSG00000151553	FAM160B1	protein_coding	1	-391	ENSG00000151553	FAM160B1
cg00177243	10	18434068	0.620590025856173	cis	CACNB2;CACNB2;CACNB2;CACNB2;CACNB2;CACNB2	4462	ENSG00000165995	CACNB2	protein_coding	1	4462	ENSG00000165995	CACNB2
cg00178224	2	131354091	0.99999953436911	cis	CFC1B;CFC1	3032	ENSG00000136698	CFC1	protein_coding	1	3032	ENSG00000136698	CFC1
cg00178864	4	140201574	0.471629896814835	cis	C4orf49	-82	ENSG00000137463	MGARP	protein_coding	1	-82	ENSG00000137463	MGARP
cg00180447	3	126260260	0.659303092546198	cis	CHST13	NA	NA	NA	NA	NA	NA	NA	NA
cg00181676	3	196325301	0.840593162875113	cis	NA	NA	NA	NA	NA	NA	NA	NA	NA
cg00182893	6	139861189	0.472684351657592	cis	NA	NA	NA	NA	NA	NA	NA	NA	NA
cg00184457	8	8946301	0.525838398974308	cis	NA	NA	NA	NA	NA	NA	NA	NA	NA
cg00184732	15	51633821	0.533361687263767	cis	GLDN;GLDN	-5	ENSG00000186417	GLDN	protein_coding	2	-3014|-5	ENSG00000137869|ENSG00000186417	CYP19A1|GLDN
cg00186954	11	8933980	0.745556331676483	cis	ST5;C11orf17;C11orf17	1294	ENSG00000166452	AKIP1	protein_coding	2	-1482|1294	ENSG00000166444|ENSG00000166452	ST5|AKIP1
cg00187414	4	37892193	0.606915404662609	cis	TBC1D1	-515	ENSG00000065882	TBC1D1	protein_coding	1	-515	ENSG00000065882	TBC1D1
cg00188627	3	159557779	0.742534577901425	cis	SCHIP1	129	ENSG00000151967	SCHIP1	protein_coding	1	129	ENSG00000151967	SCHIP1
cg00189366	10	43846705	0.465091443269326	cis	NA	NA	NA	NA	NA	NA	NA	NA	NA
cg00190355	5	497639	0.571734918163533	cis	SLC9A3	NA	NA	NA	NA	NA	NA	NA	NA
cg00191458	5	169757859	0.818222545025559	cis	LOC257358	-574	ENSG00000235172	CTB-114C7.3	lincRNA	1	-574	ENSG00000235172	CTB-114C7.3
cg00191853	8	101177733	0.999999991937409	cis	SPAG1;SPAG1	-27	ENSG00000253299	RP11-316J7.4	pseudogene	1	-27	ENSG00000253299	RP11-316J7.4
cg00192773	16	30131641	0.493244168159362	cis	MAPK3;MAPK3;MAPK3	3186	ENSG00000102882	MAPK3	protein_coding	1	3186	ENSG00000102882	MAPK3
cg00202441	4	47033126	0.597576232868188	cis	GABRB1	NA	NA	NA	NA	NA	NA	NA	NA
cg00205605	1	2516401	0.633397600393456	cis	NA	-1529	ENSG00000157870	FAM213B	protein_coding	2	-1529|3402	ENSG00000157870|ENSG00000228037	FAM213B|RP3-395M20.9
cg00206271	2	1166205	0.634841112562314	cis	SNTG2	NA	NA	NA	NA	NA	NA	NA	NA
cg00211174	3	127332098	0.580893968680866	cis	MCM2	NA	NA	NA	NA	NA	NA	NA	NA
cg00216680	6	88117358	0.70215100803905	cis	C6orf165;C6orf165	-343	ENSG00000272514	C6ORF165	protein_coding	2	-372|-343	ENSG00000213204|ENSG00000272514	C6orf165|C6ORF165
cg00220102	16	8806756	0.72139681897322	cis	ABAT;ABAT	NA	NA	NA	NA	NA	NA	NA	NA
cg00220243	9	132330135	0.508404957362253	cis	NA	NA	NA	NA	NA	NA	NA	NA	NA
cg00220721	11	36422443	0.416677960161068	cis	PRR5L;PRR5L;PRR5L;PRR5L	NA	NA	NA	NA	NA	NA	NA	NA
cg00224083	4	139773135	0.75564513660455	cis	NA	NA	NA	NA	NA	NA	NA	NA	NA
cg00225858	16	84223841	0.537723729919696	cis	ADAD2;ADAD2	-903	ENSG00000140955	ADAD2	protein_coding	2	-3172|-903	ENSG00000103168|ENSG00000140955	TAF1C|ADAD2
cg00226225	5	148785846	0.714197976993751	cis	LOC728264	-406	ENSG00000249669	MIR143HG	lincRNA	3	-2081|-680|-406	ENSG00000127743|ENSG00000253864|ENSG00000249669	IL17B|AC131025.8|MIR143HG
cg00227156	22	18463646	0.61330631948153	cis	MICAL3;MICAL3;MIR648;MICAL3	81	ENSG00000207780	MIR648	miRNA	2	81|2739	ENSG00000207780|ENSG00000235445	MIR648|XXbac-B476C20.14
cg00228984	20	1471884	0.699941309087636	cis	SIRPB2;SIRPB2	349	ENSG00000196209	SIRPB2	protein_coding	2	349|2689	ENSG00000196209|ENSG00000266085	SIRPB2|AL109658.1
cg00231389	16	8806753	0.584042990470355	cis	ABAT;ABAT	NA	NA	NA	NA	NA	NA	NA	NA
cg00231918	4	2819393	0.749264981309656	cis	SH3BP2;SH3BP2;SH3BP2;SH3BP2	NA	NA	NA	NA	NA	NA	NA	NA
cg00232827	5	172096764	0.473857689457998	cis	NEURL1B	NA	NA	NA	NA	NA	NA	NA	NA
cg00233028	11	44642914	0.732853909090712	cis	NA	NA	NA	NA	NA	NA	NA	NA	NA
cg00235661	3	20228976	0.721240131224029	cis	SGOL1;SGOL1;SGOL1;SGOL1;SGOL1;SGOL1	-1192	ENSG00000129810	SGOL1	protein_coding	1	-1192	ENSG00000129810	SGOL1
cg00236305	2	1796076	0.66059213140906	cis	MYT1L	NA	NA	NA	NA	NA	NA	NA	NA
cg00237010	12	772861	0.716875771521938	cis	NINJ2	84	ENSG00000171840	NINJ2	protein_coding	1	84	ENSG00000171840	NINJ2
cg00239660	6	130182620	0.49553034628835	cis	C6orf191	72	ENSG00000203756	TMEM244	protein_coding	1	72	ENSG00000203756	TMEM244
cg00242950	3	112899162	0.537998946888575	cis	NA	NA	NA	NA	NA	NA	NA	NA	NA
cg00243527	22	30640594	0.99999999927616	cis	LIF	-1390	ENSG00000268812	RP1-102K2.8	antisense	2	-1390|2246	ENSG00000268812|ENSG00000128342	RP1-102K2.8|LIF
cg00245502	5	148608919	0.435560110626338	cis	ABLIM3	NA	NA	NA	NA	NA	NA	NA	NA
cg00245850	8	143925513	0.557367032075133	cis	GML	NA	NA	NA	NA	NA	NA	NA	NA
cg00247631	6	35479350	0.4141995557077	cis	TULP1	1365	ENSG00000112041	TULP1	protein_coding	1	1365	ENSG00000112041	TULP1
cg00248449	22	38790207	0.478164237628721	cis	LOC400927	4320	ENSG00000213923	CSNK1E	protein_coding	2	4320|4727	ENSG00000213923|ENSG00000244627	CSNK1E|RP3-449O17.1
cg00249383	16	2287763	0.574377161210418	cis	DNASE1L2	-849	ENSG00000259780	RP11-304L19.12	lincRNA	3	-2725|-849|1946	ENSG00000261663|ENSG00000259780|ENSG00000167968	RP11-304L19.11|RP11-304L19.12|DNASE1L2
cg00250483	1	163172914	0.633244081773437	cis	RGS5	NA	NA	NA	NA	NA	NA	NA	NA
cg00250645	8	72534391	0.562432919852085	cis	NA	NA	NA	NA	NA	NA	NA	NA	NA
cg00254017	5	56119093	0.449561358598276	cis	MAP3K1	NA	NA	NA	NA	NA	NA	NA	NA
cg00254258	1	3105189	0.806364441735073	cis	PRDM16;PRDM16	NA	NA	NA	NA	NA	NA	NA	NA
cg00255889	13	26586288	0.522096962360747	cis	ATP8A2	NA	NA	NA	NA	NA	NA	NA	NA
cg00255919	5	131827918	0.999999998563398	cis	IRF1	-1428	ENSG00000125347	IRF1	protein_coding	1	-1428	ENSG00000125347	IRF1
cg00256046	1	217306763	0.999999642357695	cis	ESRRG	4334	ENSG00000196482	ESRRG	protein_coding	1	4334	ENSG00000196482	ESRRG
cg00257893	6	138820840	0.504629429174386	cis	NHSL1;NHSL1	NA	NA	NA	NA	NA	NA	NA	NA
cg00258081	11	43290962	0.430326223886955	cis	NA	-19	ENSG00000251557	HNRNPKP3	pseudogene	1	-19	ENSG00000251557	HNRNPKP3
cg00259249	1	35246726	0.722930760417166	cis	GJB3;GJB3	-64	ENSG00000188910	GJB3	protein_coding	2	-2481|-64	ENSG00000216162|ENSG00000188910	AL121988.1|GJB3
cg00259886	1	161279762	0.509734016034863	cis	MPZ	0	ENSG00000158887	MPZ	protein_coding	2	-4285|0	ENSG00000143252|ENSG00000158887	SDHC|MPZ
cg00260937	7	128520193	0.764551087658007	cis	KCP	NA	NA	NA	NA	NA	NA	NA	NA
cg00261912	16	89777763	0.70252950510341	cis	C16orf7	-501	ENSG00000261373	VPS9D1-AS1	antisense	1	-501	ENSG00000261373	VPS9D1-AS1
cg00265826	6	82323837	0.68210674937721	cis	NA	NA	NA	NA	NA	NA	NA	NA	NA
cg00267286	10	16564187	0.613836729738841	cis	C1QL3	-183	ENSG00000165985	C1QL3	protein_coding	1	-183	ENSG00000165985	C1QL3
cg00269725	6	156983315	0.731690630194851	cis	NA	131	ENSG00000220347	RP11-230C9.1	pseudogene	1	131	ENSG00000220347	RP11-230C9.1
cg00270625	22	51017019	0.682286086530811	cis	CPT1B;CPT1B;CPT1B;CPT1B;CHKB-CPT1B;CPT1B;CPT1B;CPT1B;CPT1B;CPT1B;CPT1B;CPT1B	880	ENSG00000205560	CPT1B	protein_coding	3	-4436|880|4375	ENSG00000205559|ENSG00000205560|ENSG00000254413	CHKB-AS1|CPT1B|CHKB-CPT1B
cg00270878	11	64334217	0.659022039740813	cis	SLC22A11	NA	NA	NA	NA	NA	NA	NA	NA
cg00271210	6	167070053	0.843162000961502	cis	RPS6KA2	NA	NA	NA	NA	NA	NA	NA	NA
cg00273198	9	139069298	0.669122600158513	cis	NA	NA	NA	NA	NA	NA	NA	NA	NA
cg00274965	21	34405681	0.9999999878491	cis	NA	NA	NA	NA	NA	NA	NA	NA	NA
cg00278517	6	167070616	0.797323964171973	cis	RPS6KA2	NA	NA	NA	NA	NA	NA	NA	NA
cg00278547	2	177037212	0.494149558399039	cis	HOXD3	NA	NA	NA	NA	NA	NA	NA	NA
cg00280220	17	61926910	0.45888806320944	cis	NA	258	ENSG00000240280	TCAM1P	pseudogene	1	258	ENSG00000240280	TCAM1P
cg00281977	10	135333901	0.513875857997959	cis	NA	-9	ENSG00000130649	CYP2E1	protein_coding	1	-9	ENSG00000130649	CYP2E1
cg00287536	10	34925718	0.55396964122954	cis	PARD3	NA	NA	NA	NA	NA	NA	NA	NA
cg00288481	6	130763997	0.60760990746236	cis	TMEM200A	NA	NA	NA	NA	NA	NA	NA	NA
cg00288844	16	11835360	0.689151159082255	cis	TXNDC11	-406	ENSG00000262420	RP11-490O6.2	antisense	2	-406|1374	ENSG00000262420|ENSG00000153066	RP11-490O6.2|TXNDC11
cg00290373	5	68462622	0.559436879239836	cis	CCNB1	-215	ENSG00000134057	CCNB1	protein_coding	1	-215	ENSG00000134057	CCNB1
cg00290483	17	71639029	0.540442930970316	cis	SDK2	1199	ENSG00000069188	SDK2	protein_coding	2	1199|1864	ENSG00000069188|ENSG00000264750	SDK2|RP11-277J6.2
cg00290607	11	67383545	0.815902590605828	cis	NA	183	ENSG00000231793	DOC2GP	pseudogene	1	183	ENSG00000231793	DOC2GP
cg00291837	1	55460884	0.517872880119727	cis	NA	-2937	ENSG00000233271	RP11-12C17.2	antisense	2	-3722|-2937	ENSG00000162399|ENSG00000233271	BSND|RP11-12C17.2
cg00292447	11	126276006	0.459756030964288	cis	ST3GAL4	NA	NA	NA	NA	NA	NA	NA	NA
cg00292513	12	248296	0.577683257475663	cis	IQSEC3;IQSEC3	NA	NA	NA	NA	NA	NA	NA	NA
cg00292971	7	143060536	0.430513644515936	cis	FAM131B;FAM131B	-456	ENSG00000272619	RP11-563K23.1	lincRNA	2	-673|-456	ENSG00000159784|ENSG00000272619	FAM131B|RP11-563K23.1
cg00293660	6	55103999	0.55374365138778	cis	HCRTR2	NA	NA	NA	NA	NA	NA	NA	NA
cg00294940	1	48687524	0.707246540826706	cis	SLC5A9;SLC5A9	-833	ENSG00000117834	SLC5A9	protein_coding	1	-833	ENSG00000117834	SLC5A9
cg00296348	10	134721479	0.461049206771519	cis	NA	NA	NA	NA	NA	NA	NA	NA	NA
cg00297912	6	155636825	0.727266293305998	cis	TFB1M	-1198	ENSG00000029639	TFB1M	protein_coding	1	-1198	ENSG00000029639	TFB1M
cg00297950	1	110282525	0.652632185489903	cis	GSTM3;GSTM3	1859	ENSG00000134202	GSTM3	protein_coding	1	1859	ENSG00000134202	GSTM3
cg00299105	11	113243817	0.442577365762947	cis	NA	4617	ENSG00000270179	RP11-159N11.4	sense_intronic	1	4617	ENSG00000270179	RP11-159N11.4
cg00299286	5	180478185	0.999999992482328	cis	BTNL9	NA	NA	NA	NA	NA	NA	NA	NA
cg00300046	1	2084595	0.611071655953324	cis	PRKCZ;PRKCZ;PRKCZ	NA	NA	NA	NA	NA	NA	NA	NA
cg00300879	1	26503847	0.711588586375201	cis	CNKSR1;CNKSR1	-47	ENSG00000142675	CNKSR1	protein_coding	1	-47	ENSG00000142675	CNKSR1
cg00300969	20	31366486	0.634727415934209	cis	DNMT3B;DNMT3B;DNMT3B;DNMT3B	NA	NA	NA	NA	NA	NA	NA	NA
cg00301159	3	157260788	0.543802816980115	cis	C3orf55;C3orf55;C3orf55;C3orf55	-247	ENSG00000174899	C3orf55	protein_coding	1	-247	ENSG00000174899	C3orf55
cg00302081	9	115875112	0.584519591579693	cis	C9orf109;C9orf110	-241	ENSG00000231528	FAM225A	lincRNA	2	-1332|-241	ENSG00000225684|ENSG00000231528	FAM225B|FAM225A
cg00303541	3	51741280	0.643713279300717	cis	GRM2;GRM2	194	ENSG00000164082	GRM2	protein_coding	1	194	ENSG00000164082	GRM2
cg00305774	1	1361077	0.460598294798001	cis	TMEM88B	-431	ENSG00000205116	TMEM88B	protein_coding	2	-3928|-431	ENSG00000235098|ENSG00000205116	ANKRD65|TMEM88B
cg00306893	3	168726716	0.508107708628757	cis	NA	NA	NA	NA	NA	NA	NA	NA	NA
cg00310523	12	86230176	0.999999122551948	cis	RASSF9;RASSF9	172	ENSG00000198774	RASSF9	protein_coding	1	172	ENSG00000198774	RASSF9
cg00312125	4	84030111	0.51582667331702	cis	PLAC8;PLAC8;PLAC8	NA	NA	NA	NA	NA	NA	NA	NA
cg00313914	1	201618901	0.999999981120105	cis	NAV1	NA	NA	NA	NA	NA	NA	NA	NA
cg00314003	11	126873943	0.562337825602091	cis	NA	-588	ENSG00000149571	KIRREL3	protein_coding	3	-588|645|1138	ENSG00000149571|ENSG00000256527|ENSG00000218109	KIRREL3|AP002833.1|KIRREL3-AS3
cg00314029	2	161348665	0.479639200873607	cis	RBMS1;RBMS1	1640	ENSG00000153250	RBMS1	protein_coding	1	1640	ENSG00000153250	RBMS1
cg00314115	2	121280002	0.430649145325483	cis	NA	NA	NA	NA	NA	NA	NA	NA	NA
cg00315563	3	182243039	0.778392787012218	cis	NA	NA	NA	NA	NA	NA	NA	NA	NA
cg00316875	18	12912338	0.611577388958523	cis	NA	-505	ENSG00000267336	RP11-773H22.2	pseudogene	2	-505|1153	ENSG00000267336|ENSG00000267570	RP11-773H22.2|RP11-773H22.1
cg00318631	1	247803166	0.669335556248371	cis	NA	115	ENSG00000235749	RP11-634B7.4	antisense	2	115|990	ENSG00000235749|ENSG00000236817	RP11-634B7.4|RP11-978I15.10
cg00319655	4	79473327	0.57915689047728	cis	ANXA3	654	ENSG00000138772	ANXA3	protein_coding	1	654	ENSG00000138772	ANXA3
cg00320980	10	134839587	0.798066838425271	cis	NA	NA	NA	NA	NA	NA	NA	NA	NA
cg00321850	1	175162397	0.897864683673218	cis	KIAA0040;KIAA0040;KIAA0040;KIAA0040	-262	ENSG00000235750	KIAA0040	protein_coding	1	-262	ENSG00000235750	KIAA0040
cg00322261	11	82115128	0.589719867424733	cis	NA	NA	NA	NA	NA	NA	NA	NA	NA
cg00323916	22	38057185	0.505307513193833	cis	PDXP	2451	ENSG00000241360	PDXP	protein_coding	2	-2801|2451	ENSG00000233360|ENSG00000241360	Z83844.1|PDXP
cg00324394	20	29611796	0.545551833231678	cis	FRG1B	-61	ENSG00000149531	FRG1B	protein_coding	1	-61	ENSG00000149531	FRG1B
cg00324827	4	86936356	0.507043228867758	cis	MAPK10;MAPK10;MAPK10;MAPK10	-1329	ENSG00000261496	RP13-514E23.1	sense_overlapping	1	-1329	ENSG00000261496	RP13-514E23.1
cg00325125	11	58736081	0.48427941808759	cis	NA	-317	ENSG00000254877	RP11-142C4.4	pseudogene	1	-317	ENSG00000254877	RP11-142C4.4
cg00330370	1	156630119	0.4704434901588	cis	NA	1097	ENSG00000229953	RP11-284F21.7	antisense	1	1097	ENSG00000229953	RP11-284F21.7
cg00331027	5	80521615	0.526733805110111	cis	RNU5E;RNU5D;RASGRF2	NA	NA	NA	NA	NA	NA	NA	NA
cg00334056	6	33755658	0.471471841550546	cis	LEMD2;LEMD2	1255	ENSG00000161904	LEMD2	protein_coding	1	1255	ENSG00000161904	LEMD2
cg00335124	5	58652808	0.6919371555079	cis	PDE4D;PDE4D;PDE4D	NA	NA	NA	NA	NA	NA	NA	NA
cg00335715	5	90575459	0.607188253789287	cis	NA	1500	ENSG00000234292	RP11-213H15.1	lincRNA	1	1500	ENSG00000234292	RP11-213H15.1
cg00335802	18	10791505	0.423519352045669	cis	FAM38B	NA	NA	NA	NA	NA	NA	NA	NA
cg00335892	22	21213899	0.57363932355802	cis	SNAP29;PI4KA	-194	ENSG00000241973	PI4KA	protein_coding	2	-194|628	ENSG00000241973|ENSG00000099940	PI4KA|SNAP29
cg00337440	8	27182122	0.405537941673938	cis	PTK2B;PTK2B;PTK2B;PTK2B	NA	NA	NA	NA	NA	NA	NA	NA
cg00339687	1	161348895	0.718327524851902	cis	NA	253	ENSG00000236484	RRM2P2	pseudogene	2	253|4343	ENSG00000236484|ENSG00000273075	RRM2P2|RP11-122G18.8
cg00339695	16	24857497	0.522788425593579	cis	SLC5A11	335	ENSG00000158865	SLC5A11	protein_coding	1	335	ENSG00000158865	SLC5A11
cg00343839	17	5403516	0.78999883239227	cis	LOC728392;LOC728392	NA	NA	NA	NA	NA	NA	NA	NA
cg00344422	13	100149311	0.715751052761667	cis	NA	3995	ENSG00000203441	LINC00449	antisense	2	-4360|3995	ENSG00000125304|ENSG00000203441	TM9SF2|LINC00449
cg00344577	17	79504745	0.614385973457955	cis	NA	NA	NA	NA	NA	NA	NA	NA	NA
cg00346446	1	156711439	0.424630336128977	cis	MRPL24;MRPL24	-57	ENSG00000143314	MRPL24	protein_coding	1	-57	ENSG00000143314	MRPL24
cg00346985	1	46940516	0.45189506190866	cis	NA	NA	NA	NA	NA	NA	NA	NA	NA
cg00347863	7	94220697	0.788565820305358	cis	SGCE;SGCE;SGCE	NA	NA	NA	NA	NA	NA	NA	NA
cg00348467	17	43222121	0.548810187867778	cis	NA	-2563	ENSG00000186834	HEXIM1	protein_coding	1	-2563	ENSG00000186834	HEXIM1
cg00349061	1	26371865	0.408574326150114	cis	SLC30A2;SLC30A2	759	ENSG00000158014	SLC30A2	protein_coding	1	759	ENSG00000158014	SLC30A2
cg00350199	11	67418213	0.999999936819145	cis	ACY3	-83	ENSG00000132744	ACY3	protein_coding	2	-83|2662	ENSG00000132744|ENSG00000227834	ACY3|AP003385.2
cg00356499	4	3516065	0.416266942199209	cis	LRPAP1	-4387	ENSG00000268781	AL590235.1	protein_coding	1	-4387	ENSG00000268781	AL590235.1
cg00356916	1	116256618	0.487384776395765	cis	CASQ2	NA	NA	NA	NA	NA	NA	NA	NA
cg00358570	7	114026072	0.491850055717313	cis	NA	NA	NA	NA	NA	NA	NA	NA	NA
cg00359465	1	2004346	0.458917568376458	cis	PRKCZ;PRKCZ	NA	NA	NA	NA	NA	NA	NA	NA
cg00364287	12	121570752	0.479621617976963	cis	P2RX7;P2RX7	130	ENSG00000089041	P2RX7	protein_coding	1	130	ENSG00000089041	P2RX7
cg00365524	1	19992771	0.440447900057749	cis	HTR6	991	ENSG00000158748	HTR6	protein_coding	1	991	ENSG00000158748	HTR6
cg00366917	18	74845154	0.687433476465638	cis	MBP;MBP	485	ENSG00000197971	MBP	protein_coding	1	485	ENSG00000197971	MBP
cg00369056	16	16963007	0.516883203780389	cis	NA	NA	NA	NA	NA	NA	NA	NA	NA
cg00370815	19	20748646	0.500329218311616	cis	ZNF737	-31	ENSG00000237440	ZNF737	protein_coding	1	-31	ENSG00000237440	ZNF737
cg00372249	4	185745711	0.511548303615103	cis	ACSL1	2261	ENSG00000151726	ACSL1	protein_coding	1	2261	ENSG00000151726	ACSL1
cg00375444	16	923658	0.476753815780191	cis	LMF1	NA	NA	NA	NA	NA	NA	NA	NA
cg00375581	21	47530767	0.417301327581969	cis	COL6A2;COL6A2;COL6A2	NA	NA	NA	NA	NA	NA	NA	NA
cg00377344	10	43857301	0.450881152501322	cis	NA	NA	NA	NA	NA	NA	NA	NA	NA
cg00377497	8	27167110	0.445997190056135	cis	TRIM35	1726	ENSG00000104228	TRIM35	protein_coding	2	-1889|1726	ENSG00000120899|ENSG00000104228	PTK2B|TRIM35
cg00378158	22	34314305	0.487148847633423	cis	LARGE;LARGE	-4105	ENSG00000273082	LL22NC03-32F9.1	antisense	2	-4105|4524	ENSG00000273082|ENSG00000133424	LL22NC03-32F9.1|LARGE
cg00383167	18	77616694	0.570479477403787	cis	NA	NA	NA	NA	NA	NA	NA	NA	NA
cg00383190	13	19203287	0.592390313150704	cis	NA	NA	NA	NA	NA	NA	NA	NA	NA
cg00383598	19	55790889	0.442444336390071	cis	HSPBP1;HSPBP1	860	ENSG00000133265	HSPBP1	protein_coding	2	-2551|860	ENSG00000160469|ENSG00000133265	BRSK1|HSPBP1
cg00383793	3	50488162	0.450127491986994	cis	CACNA2D2;CACNA2D2	NA	NA	NA	NA	NA	NA	NA	NA
cg00385441	20	43991402	0.415970427289763	cis	SYS1;SYS1-DBNDD2	-438	ENSG00000254806	SYS1-DBNDD2	protein_coding	2	-438|825	ENSG00000254806|ENSG00000204070	SYS1-DBNDD2|SYS1
cg00388871	20	62530407	0.416836819143972	cis	DNAJC5	3889	ENSG00000101152	DNAJC5	protein_coding	1	3889	ENSG00000101152	DNAJC5
cg00391247	12	31378024	0.476432789344986	cis	NA	NA	NA	NA	NA	NA	NA	NA	NA
cg00393985	7	5271655	0.729657088358361	cis	WIPI2;WIPI2;WIPI2;WIPI2;WIPI2	NA	NA	NA	NA	NA	NA	NA	NA
cg00395063	11	120210293	0.43631555664126	cis	ARHGEF12	2506	ENSG00000196914	ARHGEF12	protein_coding	1	2506	ENSG00000196914	ARHGEF12
cg00397859	20	13768987	0.569406746414798	cis	C20orf7;C20orf7;C20orf7	3391	ENSG00000101247	NDUFAF5	protein_coding	2	-3455|3391	ENSG00000089048|ENSG00000101247	ESF1|NDUFAF5
cg00398048	4	178364342	0.472961317100368	cis	AGA	-685	ENSG00000038002	AGA	protein_coding	2	-1791|-685	ENSG00000250131|ENSG00000038002	RP11-130F10.1|AGA
cg00398420	16	56681867	0.653561950692207	cis	NA	-293	ENSG00000205360	MT1CP	pseudogene	4	-3944|-926|-293|4250	ENSG00000169688|ENSG00000259923|ENSG00000205360|ENSG00000205361	MT1B|RP11-249C24.11|MT1CP|MT1DP
cg00398500	4	10041776	0.455650160313173	cis	SLC2A9;SLC2A9	NA	NA	NA	NA	NA	NA	NA	NA
cg00404280	8	144631887	0.612149667287577	cis	NA	12	ENSG00000254859	RP11-661A12.5	antisense	2	-3490|12	ENSG00000104518|ENSG00000254859	GSDMD|RP11-661A12.5
cg00404641	3	131080516	0.567831439741433	cis	NUDT16P;NUDT16P	-226	ENSG00000246082	NUDT16P1	pseudogene	1	-226	ENSG00000246082	NUDT16P1
cg00404861	12	131590393	0.413609843766132	cis	GPR133	NA	NA	NA	NA	NA	NA	NA	NA
cg00404923	4	184882211	0.483325853050429	cis	STOX2	NA	NA	NA	NA	NA	NA	NA	NA
cg00407245	19	55598874	0.802680465698705	cis	EPS8L1;EPS8L1	NA	NA	NA	NA	NA	NA	NA	NA
cg00409696	2	106646656	0.583611352707328	cis	NA	NA	NA	NA	NA	NA	NA	NA	NA
cg00410034	22	32869991	0.573635741606262	cis	FBXO7;FBXO7	-672	ENSG00000100225	FBXO7	protein_coding	1	-672	ENSG00000100225	FBXO7
cg00411097	7	1596050	0.553608771903148	cis	TMEM184A;TMEM184A	4407	ENSG00000164855	TMEM184A	protein_coding	1	4407	ENSG00000164855	TMEM184A
cg00411413	16	83171299	0.734355931003976	cis	CDH13	NA	NA	NA	NA	NA	NA	NA	NA
cg00414384	11	68518048	0.596013974129886	cis	MTL5;MTL5	984	ENSG00000132749	MTL5	protein_coding	1	984	ENSG00000132749	MTL5
cg00414890	19	53500997	0.431876788435073	cis	NA	NA	NA	NA	NA	NA	NA	NA	NA
cg00417151	20	17598356	0.411804953006868	cis	RRBP1;RRBP1	NA	NA	NA	NA	NA	NA	NA	NA
cg00417304	11	45124456	0.422308091884905	cis	PRDM11	NA	NA	NA	NA	NA	NA	NA	NA
cg00419604	2	45239247	0.418810480516821	cis	NA	1560	ENSG00000231156	AC093702.1	lincRNA	2	-2678|1560	ENSG00000170577|ENSG00000231156	SIX2|AC093702.1
cg00419702	22	38485294	0.460239710490042	cis	BAIAP2L2	-840	ENSG00000272720	CTA-228A9.3	lincRNA	1	-840	ENSG00000272720	CTA-228A9.3
cg00421144	8	27336675	0.528440614159166	cis	CHRNA2;CHRNA2	725	ENSG00000120903	CHRNA2	protein_coding	1	725	ENSG00000120903	CHRNA2
cg00421693	5	118689293	0.628524045713828	cis	TNFAIP8	NA	NA	NA	NA	NA	NA	NA	NA
cg00422699	19	12759093	0.518376628921628	cis	MAN2B1	118	ENSG00000269242	CTD-2192J16.22	protein_coding	2	-4360|118	ENSG00000178464|ENSG00000269242	CTD-2192J16.15|CTD-2192J16.22
cg00424169	13	31506837	0.562628833861884	cis	C13orf26;C13orf26	-3	ENSG00000175664	TEX26	protein_coding	2	-3|1146	ENSG00000175664|ENSG00000224743	TEX26|TEX26-AS1
cg00424286	6	166887879	0.460234880829073	cis	RPS6KA2;RPS6KA2	NA	NA	NA	NA	NA	NA	NA	NA
cg00425431	15	90792223	0.722467776387158	cis	TTLL13	-539	ENSG00000213471	TTLL13	protein_coding	3	-565|-539|3578	ENSG00000261147|ENSG00000213471|ENSG00000259894	RP11-697E2.6|TTLL13|RP11-697E2.4
cg00426968	19	47138284	0.467739429557555	cis	GNG8	-342	ENSG00000167414	GNG8	protein_coding	1	-342	ENSG00000167414	GNG8
cg00428568	11	18067256	0.47363397945594	cis	NA	-3283	ENSG00000129167	TPH1	protein_coding	1	-3283	ENSG00000129167	TPH1
cg00428692	5	194530	0.528482079565648	cis	LRRC14B	-1363	ENSG00000261434	CTD-2083E4.7	sense_overlapping	2	-1363|2904	ENSG00000261434|ENSG00000185028	CTD-2083E4.7|LRRC14B
cg00430613	17	406426	0.758873101035276	cis	NA	15	ENSG00000263015	RP5-1029F21.3	antisense	1	15	ENSG00000263015	RP5-1029F21.3
cg00430888	4	185926063	0.709617926233847	cis	NA	NA	NA	NA	NA	NA	NA	NA	NA
cg00431813	7	1051703	0.62122785520304	cis	C7orf50;C7orf50;C7orf50	NA	NA	NA	NA	NA	NA	NA	NA
cg00432454	20	741937	0.427604721085258	cis	C20orf54	NA	NA	NA	NA	NA	NA	NA	NA
cg00433861	18	67070170	0.60925067311787	cis	DOK6	1879	ENSG00000206052	DOK6	protein_coding	1	1879	ENSG00000206052	DOK6
cg00434535	7	9022554	0.546582450479321	cis	NA	NA	NA	NA	NA	NA	NA	NA	NA
cg00440980	17	74639894	0.614340489238341	cis	ST6GALNAC1	26	ENSG00000070526	ST6GALNAC1	protein_coding	1	26	ENSG00000070526	ST6GALNAC1
cg00443946	16	86370962	0.689473841649076	cis	LOC732275	NA	NA	NA	NA	NA	NA	NA	NA
cg00447817	11	70484490	0.523850126655482	cis	SHANK2;SHANK2	NA	NA	NA	NA	NA	NA	NA	NA
cg00448191	8	41504890	0.510612365678912	cis	NKX6-3	3965	ENSG00000165066	NKX6-3	protein_coding	1	3965	ENSG00000165066	NKX6-3
cg00451054	8	77913321	0.617288678715872	cis	PXMP3;PXMP3	-41	ENSG00000164751	PEX2	protein_coding	1	-41	ENSG00000164751	PEX2
cg00451635	16	10675030	0.536711667582715	cis	EMP2	-475	ENSG00000213853	EMP2	protein_coding	2	-2990|-475	ENSG00000260310|ENSG00000213853	RP11-27M24.2|EMP2
cg00452133	1	7308117	0.681160094853844	cis	CAMTA1	NA	NA	NA	NA	NA	NA	NA	NA
cg00452882	16	67687119	0.649696212859456	cis	RLTPR	NA	NA	NA	NA	NA	NA	NA	NA
cg00453374	7	27701825	0.706415620279421	cis	HIBADH	789	ENSG00000106049	HIBADH	protein_coding	1	789	ENSG00000106049	HIBADH
cg00455402	19	21769736	0.559537570500733	cis	NA	388	ENSG00000268555	RP11-678G14.3	lincRNA	1	388	ENSG00000268555	RP11-678G14.3
cg00456672	15	62358751	0.45108396895949	cis	C2CD4A	-425	ENSG00000198535	C2CD4A	protein_coding	1	-425	ENSG00000198535	C2CD4A
cg00458337	17	45972499	0.812991332882015	cis	SP2	679	ENSG00000264920	RP11-6N17.4	processed_transcript	2	-1017|679	ENSG00000167182|ENSG00000264920	SP2|RP11-6N17.4
cg00461022	5	16618052	0.507052548800256	cis	FAM134B	718	ENSG00000250415	CTC-461F20.1	lincRNA	3	-885|718|2017	ENSG00000154153|ENSG00000250415|ENSG00000246214	FAM134B|CTC-461F20.1|RP11-260E18.1
cg00463949	19	55266230	0.469687318597635	cis	KIR3DP1	-245	ENSG00000242473	KIR2DP1	pseudogene	1	-245	ENSG00000242473	KIR2DP1
cg00463982	16	1583984	0.653895826780446	cis	IFT140;TMEM204	NA	NA	NA	NA	NA	NA	NA	NA
cg00464946	1	120195038	0.402606777875249	cis	NA	-4642	ENSG00000143067	ZNF697	protein_coding	1	-4642	ENSG00000143067	ZNF697
cg00465247	13	50703477	0.670757458491525	cis	NA	-3621	ENSG00000231607	DLEU2	processed_transcript	1	-3621	ENSG00000231607	DLEU2
cg00466249	17	79269884	0.58521569722521	cis	SLC38A10;SLC38A10	-537	ENSG00000157637	SLC38A10	protein_coding	1	-537	ENSG00000157637	SLC38A10
cg00466898	10	13089772	0.473447548602433	cis	NA	NA	NA	NA	NA	NA	NA	NA	NA
cg00468125	10	134046066	0.999999934380393	cis	STK32C	NA	NA	NA	NA	NA	NA	NA	NA
cg00471190	16	3115809	0.570498159255538	cis	IL32;IL32;IL32;IL32;IL32;IL32;IL32;IL32;IL32	511	ENSG00000008517	IL32	protein_coding	2	-3715|511	ENSG00000252561|ENSG00000008517	RNU1-125P|IL32
cg00472373	3	9833414	0.65732772207029	cis	ARPC4;TADA3;ARPC4;ARPC4;TADA3	-765	ENSG00000241553	ARPC4	protein_coding	3	-1352|-765|1281	ENSG00000250151|ENSG00000241553|ENSG00000171148	ARPC4-TTLL3|ARPC4|TADA3
cg00473294	7	156468348	0.45629489484853	cis	RNF32	NA	NA	NA	NA	NA	NA	NA	NA
cg00475322	7	917719	0.999999800673923	cis	C7orf20	1530	ENSG00000239857	GET4	protein_coding	1	1530	ENSG00000239857	GET4
cg00476653	13	47169346	0.446925723023001	cis	LRCH1;LRCH1;LRCH1	NA	NA	NA	NA	NA	NA	NA	NA
cg00476955	11	3648013	0.432989389546047	cis	TRPC2	NA	NA	NA	NA	NA	NA	NA	NA
cg00480142	12	96046743	0.667505863825925	cis	NA	3712	ENSG00000257150	PGAM1P5	pseudogene	1	3712	ENSG00000257150	PGAM1P5
cg00483304	2	64976962	0.516703442104919	cis	NA	1177	ENSG00000179833	SERTAD2	protein_coding	1	1177	ENSG00000179833	SERTAD2
cg00483459	3	46735782	0.437884213113974	cis	ALS2CL	-588	ENSG00000178038	ALS2CL	protein_coding	1	-588	ENSG00000178038	ALS2CL
cg00484396	16	3507460	0.700588698567212	cis	NAT15;NAT15;NAT15	-611	ENSG00000263212	LA16c-306E5.3	processed_transcript	1	-611	ENSG00000263212	LA16c-306E5.3
cg00488575	15	69567693	0.445989646560387	cis	NA	-3321	ENSG00000259504	RP11-352D13.5	lincRNA	1	-3321	ENSG00000259504	RP11-352D13.5
cg00488829	19	41531916	0.463032912107518	cis	NA	1709	ENSG00000213908	CYP2A7P1	pseudogene	1	1709	ENSG00000213908	CYP2A7P1
cg00492055	3	138312356	0.744210644587903	cis	CEP70	1024	ENSG00000114107	CEP70	protein_coding	1	1024	ENSG00000114107	CEP70
cg00492362	2	95788963	0.667114542731355	cis	MRPS5	NA	NA	NA	NA	NA	NA	NA	NA
cg00492979	10	105428385	0.588494151423589	cis	SH3PXD2A	-4531	ENSG00000222503	Y_RNA	misc_RNA	1	-4531	ENSG00000222503	Y_RNA
cg00493304	2	48844908	0.421111766685396	cis	GTF2A1L;STON1-GTF2A1L;GTF2A1L	-29	ENSG00000242441	GTF2A1L	protein_coding	1	-29	ENSG00000242441	GTF2A1L
cg00493422	4	57547872	0.686690700323231	cis	HOPX;HOPX;HOPX	193	ENSG00000171476	HOPX	protein_coding	1	193	ENSG00000171476	HOPX
cg00495681	13	53174319	0.818968670712205	cis	NA	NA	NA	NA	NA	NA	NA	NA	NA
cg00496961	11	102638706	0.565076887018666	cis	NA	-48	ENSG00000256254	AP000647.3	pseudogene	1	-48	ENSG00000256254	AP000647.3
cg00498211	2	65217568	0.766421511174835	cis	SLC1A4;SLC1A4	1957	ENSG00000115902	SLC1A4	protein_coding	2	-4312|1957	ENSG00000252892|ENSG00000115902	RNU6-548P|SLC1A4
cg00502062	1	201578212	0.43738750069394	cis	NA	NA	NA	NA	NA	NA	NA	NA	NA
cg00504896	12	9437009	0.999999979864491	cis	LOC642846	2409	ENSG00000212440	SNORA75	snoRNA	1	2409	ENSG00000212440	SNORA75
cg00504902	6	29692183	0.528309556801092	cis	HLA-F;HLA-F;HLA-F	-435	ENSG00000225864	HCG4P11	pseudogene	3	-435|1631|2733	ENSG00000225864|ENSG00000204642|ENSG00000239257	HCG4P11|HLA-F|RPL23AP1
cg00506935	15	89169262	0.571951767558065	cis	AEN	4735	ENSG00000181026	AEN	protein_coding	1	4735	ENSG00000181026	AEN
cg00509485	11	69863098	0.583188600276301	cis	NA	4067	ENSG00000254605	RP11-626H12.2	lincRNA	1	4067	ENSG00000254605	RP11-626H12.2
cg00510320	16	67686943	0.628399822705846	cis	RLTPR	NA	NA	NA	NA	NA	NA	NA	NA
cg00510507	10	61900413	0.741578191785628	cis	ANK3;ANK3;ANK3	NA	NA	NA	NA	NA	NA	NA	NA
cg00512563	16	87398040	0.570745471037382	cis	FBXO31;FBXO31	1898	ENSG00000269901	RP11-178L8.9	antisense	1	1898	ENSG00000269901	RP11-178L8.9
cg00514284	14	106855077	0.515179048917477	cis	NA	-2051	ENSG00000253359	IGHV3-37	IG_V_pseudogene	1	-2051	ENSG00000253359	IGHV3-37
cg00514575	5	180231155	0.999999999961151	cis	MGAT1;MGAT1;MGAT1;MGAT1;MGAT1	NA	NA	NA	NA	NA	NA	NA	NA
cg00516481	21	44073202	0.704622277820833	cis	PDE9A;PDE9A;PDE9A;PDE9A;PDE9A;PDE9A;PDE9A;PDE9A;PDE9A;PDE9A;PDE9A;PDE9A;PDE9A;PDE9A;PDE9A;PDE9A;PDE9A;PDE9A;PDE9A;PDE9A	-544	ENSG00000160191	PDE9A	protein_coding	2	-1848|-544	ENSG00000235023|ENSG00000160191	AP001626.2|PDE9A
cg00518276	11	106148020	0.427381641546451	cis	NA	NA	NA	NA	NA	NA	NA	NA	NA
cg00519069	19	14491737	0.566213457594056	cis	CD97;CD97;CD97	424	ENSG00000123146	CD97	protein_coding	1	424	ENSG00000123146	CD97
cg00520135	15	63333846	0.694847877843634	cis	TPM1;TPM1;TPM1;TPM1;TPM1;TPM1	-985	ENSG00000140416	TPM1	protein_coding	1	-985	ENSG00000140416	TPM1
cg00521428	1	16534579	0.458606626799016	cis	ARHGEF19	4525	ENSG00000142632	ARHGEF19	protein_coding	1	4525	ENSG00000142632	ARHGEF19
cg00521620	6	29434416	0.705729929311963	cis	NA	3167	ENSG00000225797	UBDP1	pseudogene	1	3167	ENSG00000225797	UBDP1
cg00522231	2	9549277	0.432726390434913	cis	ITGB1BP1;ITGB1BP1	NA	NA	NA	NA	NA	NA	NA	NA
cg00522579	18	3067532	0.455803224654862	cis	MYOM1;MYOM1	NA	NA	NA	NA	NA	NA	NA	NA
cg00523161	2	11888753	0.893372231830149	cis	LPIN1	-3326	ENSG00000230790	AC012456.4	antisense	1	-3326	ENSG00000230790	AC012456.4
cg00523379	6	148726218	0.538231590672598	cis	SASH1	NA	NA	NA	NA	NA	NA	NA	NA
cg00523604	6	32223341	0.605661934934664	cis	NA	-147	ENSG00000225914	XXbac-BPG154L12.4	antisense	1	-147	ENSG00000225914	XXbac-BPG154L12.4
cg00523683	17	78748471	0.519319135087613	cis	RPTOR;RPTOR	NA	NA	NA	NA	NA	NA	NA	NA
cg00525964	5	10802174	0.47303956617014	cis	NA	NA	NA	NA	NA	NA	NA	NA	NA
cg00526455	19	19285099	0.408760784687776	cis	LOC729991-MEF2B;LOC729991-MEF2B;LOC729991-MEF2B	NA	NA	NA	NA	NA	NA	NA	NA
cg00526843	6	33084420	0.535466639026707	cis	HLA-DPB2	4192	ENSG00000224557	HLA-DPB2	pseudogene	1	4192	ENSG00000224557	HLA-DPB2
cg00533182	8	145726136	0.67506300203411	cis	PPP1R16A	-473	ENSG00000261139	CTD-2517M14.5	processed_transcript	3	-2220|-473|4691	ENSG00000167701|ENSG00000261139|ENSG00000255182	GPT|CTD-2517M14.5|CTD-2517M22.14
cg00533202	5	180511822	0.668945851182937	cis	NA	NA	NA	NA	NA	NA	NA	NA	NA
cg00533827	2	86163827	0.489578627527678	cis	NA	NA	NA	NA	NA	NA	NA	NA	NA
cg00534468	16	81579629	0.463787921780277	cis	CMIP;CMIP	NA	NA	NA	NA	NA	NA	NA	NA
cg00536532	6	33561449	0.498972189022327	cis	C6orf227	-334	ENSG00000197251	LINC00336	antisense	1	-334	ENSG00000197251	LINC00336
cg00539347	22	30592296	0.409102515173257	cis	NA	NA	NA	NA	NA	NA	NA	NA	NA
cg00540400	15	79124168	0.591302772871795	cis	NA	NA	NA	NA	NA	NA	NA	NA	NA
cg00541303	1	208962374	0.42793539413065	cis	NA	NA	NA	NA	NA	NA	NA	NA	NA
cg00546117	1	8445545	0.57149217013848	cis	RERE;RERE;RERE	NA	NA	NA	NA	NA	NA	NA	NA
cg00546491	7	32111062	0.401405051099552	cis	PDE1C	NA	NA	NA	NA	NA	NA	NA	NA
cg00547103	4	159092089	0.631880862403558	cis	FAM198B;FAM198B;FAM198B	185	ENSG00000248429	RP11-597D13.9	antisense	2	185|2381	ENSG00000248429|ENSG00000164125	RP11-597D13.9|FAM198B
cg00547365	1	6605420	0.52603661963567	cis	NOL9	-2545	ENSG00000229519	RP11-58A11.2	pseudogene	2	-2545|4506	ENSG00000229519|ENSG00000253022	RP11-58A11.2|RNU6-731P
cg00548911	17	33788026	0.447050699570701	cis	NA	-457	ENSG00000267312	RP11-1094M14.7	pseudogene	1	-457	ENSG00000267312	RP11-1094M14.7
cg00549219	5	177370476	0.501497188043701	cis	NA	3853	ENSG00000250101	RP11-1252I4.2	antisense	1	3853	ENSG00000250101	RP11-1252I4.2
cg00551647	21	27943730	0.414068797712775	cis	CYYR1	1873	ENSG00000166265	CYYR1	protein_coding	1	1873	ENSG00000166265	CYYR1
cg00554948	12	51631858	0.408768766410227	cis	DAZAP2;DAZAP2;DAZAP2;DAZAP2;DAZAP2;DAZAP2	-218	ENSG00000183283	DAZAP2	protein_coding	1	-218	ENSG00000183283	DAZAP2
cg00555420	4	16214868	0.55457097061636	cis	TAPT1	NA	NA	NA	NA	NA	NA	NA	NA
cg00555438	3	195578280	0.74007655538188	cis	NA	NA	NA	NA	NA	NA	NA	NA	NA
cg00557959	13	113296414	0.76263886134233	cis	NA	-4944	ENSG00000197595	C13orf35	protein_coding	1	-4944	ENSG00000197595	C13orf35
cg00558224	5	177591100	0.691335275540526	cis	NA	-1603	ENSG00000251211	RP11-889L3.4	pseudogene	1	-1603	ENSG00000251211	RP11-889L3.4
cg00559992	5	67581342	0.666212667479827	cis	PIK3R1	NA	NA	NA	NA	NA	NA	NA	NA
cg00562553	7	27169740	0.477858799508038	cis	HOXA4	144	ENSG00000254369	HOXA-AS3	antisense	2	144|678	ENSG00000254369|ENSG00000197576	HOXA-AS3|HOXA4
cg00566209	2	716389	0.763530017486564	cis	NA	NA	NA	NA	NA	NA	NA	NA	NA
cg00567190	1	211556508	0.999999879876703	cis	C1orf97	363	ENSG00000153363	LINC00467	processed_transcript	1	363	ENSG00000153363	LINC00467
cg00567854	1	203273693	0.438729203517287	cis	BTG2	744	ENSG00000233791	LINC01136	lincRNA	2	-926|744	ENSG00000159388|ENSG00000233791	BTG2|LINC01136
cg00568384	2	173539262	0.478454622931574	cis	NA	364	ENSG00000230104	AC018712.2	pseudogene	1	364	ENSG00000230104	AC018712.2
cg00568910	1	43429380	0.458996710086111	cis	NA	4660	ENSG00000227533	SLC2A1-AS1	lincRNA	2	-4850|4660	ENSG00000117394|ENSG00000227533	SLC2A1|SLC2A1-AS1
cg00570269	13	31480942	0.744845507933157	cis	C13orf33	614	ENSG00000102802	MEDAG	protein_coding	1	614	ENSG00000102802	MEDAG
cg00572387	20	1472914	0.529898580776707	cis	SIRPB2;SIRPB2	-681	ENSG00000196209	SIRPB2	protein_coding	2	-681|3719	ENSG00000196209|ENSG00000266085	SIRPB2|AL109658.1
cg00572560	10	30093517	0.562526739201584	cis	NA	NA	NA	NA	NA	NA	NA	NA	NA
cg00574379	7	38344455	0.608567507606884	cis	NA	-4532	ENSG00000211694	TRGV10	TR_V_gene	1	-4532	ENSG00000211694	TRGV10
cg00574740	13	76209541	0.553324561001483	cis	LMO7	589	ENSG00000261105	RP11-173B14.5	antisense	2	589|4134	ENSG00000261105|ENSG00000228444	RP11-173B14.5|RP11-173B14.4
cg00575674	1	61314297	0.427774156103137	cis	NA	NA	NA	NA	NA	NA	NA	NA	NA
cg00576075	1	85725654	0.452636819426163	cis	C1orf52;C1orf52	-299	ENSG00000162642	C1orf52	protein_coding	2	-4325|-299	ENSG00000223254|ENSG00000162642	Y_RNA|C1orf52
cg00576550	3	183749212	0.472763522729903	cis	HTR3D;HTR3D;HTR3D	-120	ENSG00000186090	HTR3D	protein_coding	2	-3668|-120	ENSG00000223529|ENSG00000186090	EEF1A1P8|HTR3D
cg00576936	15	66332091	0.51150240557595	cis	MEGF11	-480	ENSG00000263512	MIR4311	miRNA	1	-480	ENSG00000263512	MIR4311
cg00577578	1	155197692	0.699175004669044	cis	GBAP1	-478	ENSG00000160766	GBAP1	pseudogene	2	-3074|-478	ENSG00000236675|ENSG00000160766	MTX1P1|GBAP1
cg00578775	19	20165122	0.466242275955136	cis	NA	NA	NA	NA	NA	NA	NA	NA	NA
cg00579423	1	180923076	0.575757309436379	cis	NA	947	ENSG00000232586	RP11-46A10.4	antisense	1	947	ENSG00000232586	RP11-46A10.4
cg00579868	7	5271516	0.707986899744052	cis	WIPI2;WIPI2;WIPI2;WIPI2;WIPI2	NA	NA	NA	NA	NA	NA	NA	NA
cg00580497	5	1153746	0.564527943473758	cis	NA	NA	NA	NA	NA	NA	NA	NA	NA
cg00581017	1	59762044	0.492711253750214	cis	FGGY;FGGY	-266	ENSG00000172456	FGGY	protein_coding	1	-266	ENSG00000172456	FGGY
cg00581764	6	158183853	0.454301605228109	cis	NA	NA	NA	NA	NA	NA	NA	NA	NA
cg00582337	17	40274811	0.470884664533456	cis	HSPB9;HSPB9;KAT2A	55	ENSG00000197723	HSPB9	protein_coding	2	-1435|55	ENSG00000108773|ENSG00000197723	KAT2A|HSPB9
cg00585072	5	140186983	0.481106473865178	cis	PCDHA2;PCDHA1;PCDHA1;PCDHA4;PCDHA3;PCDHA4	324	ENSG00000204967	PCDHA4	protein_coding	1	324	ENSG00000204967	PCDHA4
cg00586700	19	50015178	0.407813557808626	cis	FCGRT;FCGRT	NA	NA	NA	NA	NA	NA	NA	NA
cg00589617	1	230415343	0.481351640435322	cis	GALNT2	2296	ENSG00000224407	RP5-956O18.3	antisense	1	2296	ENSG00000224407	RP5-956O18.3
cg00593536	2	139538222	0.607934841458379	cis	NXPH2	-304	ENSG00000144227	NXPH2	protein_coding	1	-304	ENSG00000144227	NXPH2
cg00593900	19	10206746	0.555939670911225	cis	ANGPTL6	NA	NA	NA	NA	NA	NA	NA	NA
cg00594167	5	131772039	0.503778661756708	cis	C5orf56	NA	NA	NA	NA	NA	NA	NA	NA
cg00594793	4	48176413	0.518494981505732	cis	TEC	NA	NA	NA	NA	NA	NA	NA	NA
cg00595243	6	133137893	0.431326924698338	cis	RPS12;SNORD100;SNORA33	-48	ENSG00000221500	SNORD100	snoRNA	4	-465|-48|1447|2313	ENSG00000200534|ENSG00000221500|ENSG00000206754|ENSG00000112306	SNORA33|SNORD100|SNORD101|RPS12
cg00596048	1	41847267	0.47542690159266	cis	NA	NA	NA	NA	NA	NA	NA	NA	NA
cg00598429	17	45928250	0.538761722196857	cis	SP6	4990	ENSG00000189120	SP6	protein_coding	1	4990	ENSG00000189120	SP6
cg00600454	1	65468017	0.482820893173968	cis	NA	142	ENSG00000226891	RP11-182I10.3	lincRNA	2	142|1753	ENSG00000226891|ENSG00000272506	RP11-182I10.3|RP4-535B20.4
cg00600854	1	4191364	0.456812854169946	cis	NA	NA	NA	NA	NA	NA	NA	NA	NA
cg00603435	2	142889367	0.419899288186524	cis	LRP1B	-97	ENSG00000168702	LRP1B	protein_coding	1	-97	ENSG00000168702	LRP1B
cg00604771	16	32213944	0.630193070972914	cis	NA	2721	ENSG00000260540	FAM108A9P	pseudogene	1	2721	ENSG00000260540	FAM108A9P
cg00605988	16	31548698	0.715817134750695	cis	NA	NA	NA	NA	NA	NA	NA	NA	NA
cg00609291	6	29141565	0.425237970873463	cis	OR2J2	254	ENSG00000204700	OR2J2	protein_coding	1	254	ENSG00000204700	OR2J2
cg00609961	6	28911199	0.432615731698235	cis	NA	-455	ENSG00000204709	C6orf100	protein_coding	1	-455	ENSG00000204709	C6orf100
cg00611789	5	78985432	0.559533579996119	cis	CMYA5	-268	ENSG00000164309	CMYA5	protein_coding	1	-268	ENSG00000164309	CMYA5
cg00613562	8	70378994	0.682236740144098	cis	SULF1;SULF1;SULF1;SULF1	135	ENSG00000137573	SULF1	protein_coding	1	135	ENSG00000137573	SULF1
cg00620628	2	238165917	0.506086195649514	cis	NA	183	ENSG00000224132	AC112715.2	protein_coding	1	183	ENSG00000224132	AC112715.2
cg00622799	20	62318588	0.464605230445683	cis	RTEL1;RTEL1	NA	NA	NA	NA	NA	NA	NA	NA
cg00625783	17	43222106	0.641232782738399	cis	NA	-2578	ENSG00000186834	HEXIM1	protein_coding	1	-2578	ENSG00000186834	HEXIM1
cg00634698	10	71123842	0.419827872555796	cis	HK1;HK1;HK1;HK1;HK1	-445	ENSG00000221774	AC016821.1	miRNA	1	-445	ENSG00000221774	AC016821.1
cg00635560	12	56359158	0.42022362880852	cis	CDK2;CDK2;SILV	-1395	ENSG00000123374	CDK2	protein_coding	2	-1395|2100	ENSG00000123374|ENSG00000258554	CDK2|RP11-973D8.4
cg00635590	19	2273706	0.806527332611336	cis	NA	-3948	ENSG00000167476	JSRP1	protein_coding	2	-3948|4221	ENSG00000167476|ENSG00000104904	JSRP1|OAZ1
cg00638945	9	98266643	0.510261437874952	cis	PTCH1;PTCH1;PTCH1;PTCH1;PTCH1;PTCH1;PTCH1	-1874	ENSG00000271155	RP11-435O5.5	antisense	1	-1874	ENSG00000271155	RP11-435O5.5
cg00645010	1	567113	0.456382957688211	cis	MIR1977	659	ENSG00000237973	hsa-mir-6723	pseudogene	8	-2723|-2643|-1963|-1802|-1024|659|2093|2671	ENSG00000223659|ENSG00000198744|ENSG00000248527|ENSG00000240409|ENSG00000229344|ENSG00000237973|ENSG00000225630|ENSG00000225972	RP5-857K21.5|RP5-857K21.11|MTATP6P1|MTATP8P1|RP5-857K21.7|hsa-mir-6723|MTND2P28|MTND1P23
cg00645383	13	113121787	0.424654112291683	cis	NA	NA	NA	NA	NA	NA	NA	NA	NA
cg00645579	11	617140	0.530146131453914	cis	IRF7;IRF7;MUPCDH;IRF7;MUPCDH	-1141	ENSG00000185507	IRF7	protein_coding	1	-1141	ENSG00000185507	IRF7
cg00646396	1	26482755	0.557176287725332	cis	NA	-2756	ENSG00000197245	FAM110D	protein_coding	1	-2756	ENSG00000197245	FAM110D
cg00647820	17	40259828	0.61680914172474	cis	DHX58	4923	ENSG00000108771	DHX58	protein_coding	1	4923	ENSG00000108771	DHX58
cg00648423	6	31276146	0.642845811066229	cis	NA	180	ENSG00000229836	XXbac-BPG248L24.10	pseudogene	1	180	ENSG00000229836	XXbac-BPG248L24.10
cg00650809	19	17439339	0.472617682196145	cis	ANO8	NA	NA	NA	NA	NA	NA	NA	NA
cg00651185	22	47457016	0.404620093943326	cis	TBC1D22A	NA	NA	NA	NA	NA	NA	NA	NA
cg00652772	2	102867420	0.431047157915803	cis	NA	-705	ENSG00000205716	AC007248.6	pseudogene	1	-705	ENSG00000205716	AC007248.6
cg00654159	16	32858241	0.621079084094882	cis	NA	-740	ENSG00000259934	RP11-989E6.1	pseudogene	2	-793|-740	ENSG00000259303|ENSG00000259934	IGHV2OR16-5|RP11-989E6.1
cg00657810	16	69967212	0.508894989977128	cis	WWP2;WWP2	228	ENSG00000208017	MIR140	miRNA	1	228	ENSG00000208017	MIR140
cg00658082	2	74669380	0.419805219425582	cis	RTKN	169	ENSG00000114993	RTKN	protein_coding	1	169	ENSG00000114993	RTKN
cg00661523	3	151985426	0.523105824635904	cis	MBNL1;MBNL1;LOC401093;LOC401093	1918	ENSG00000229619	MBNL1-AS1	antisense	1	1918	ENSG00000229619	MBNL1-AS1
cg00663584	12	133234893	0.496904463314852	cis	POLE	NA	NA	NA	NA	NA	NA	NA	NA
cg00664454	16	57149847	0.482545448780641	cis	CPNE2	NA	NA	NA	NA	NA	NA	NA	NA
cg00664609	16	2198075	0.440434136145906	cis	RAB26	NA	NA	NA	NA	NA	NA	NA	NA
cg00667343	1	244624249	0.470760904084555	cis	C1orf101;C1orf101	NA	NA	NA	NA	NA	NA	NA	NA
cg00667525	19	18699118	0.823118810090779	cis	C19orf60;C19orf60	-377	ENSG00000006015	C19orf60	protein_coding	1	-377	ENSG00000006015	C19orf60
cg00668559	6	44230977	0.689037685081365	cis	NFKBIE	2523	ENSG00000146232	NFKBIE	protein_coding	1	2523	ENSG00000146232	NFKBIE
cg00674004	10	101280750	0.59221630046141	cis	NA	NA	NA	NA	NA	NA	NA	NA	NA
cg00675878	22	23521267	0.602684506707322	cis	BCR;BCR	-624	ENSG00000186716	BCR	protein_coding	2	-624|1198	ENSG00000186716|ENSG00000236794	BCR|BCRP8
cg00681483	21	47269822	0.44456524026519	cis	PCBP3;PCBP3	NA	NA	NA	NA	NA	NA	NA	NA
cg00684125	7	21209165	0.466438003070437	cis	NA	NA	NA	NA	NA	NA	NA	NA	NA
cg00684824	6	56112024	0.694626629326644	cis	COL21A1	NA	NA	NA	NA	NA	NA	NA	NA
cg00685014	11	62212195	0.471082737055887	cis	AHNAK	NA	NA	NA	NA	NA	NA	NA	NA
cg00685853	2	88648947	0.491286207694935	cis	NA	NA	NA	NA	NA	NA	NA	NA	NA
cg00689225	14	35871954	0.501214552664396	cis	NFKBIA	2001	ENSG00000100906	NFKBIA	protein_coding	1	2001	ENSG00000100906	NFKBIA
cg00689492	4	1303491	0.492880060688548	cis	MAEA;MAEA	NA	NA	NA	NA	NA	NA	NA	NA
cg00691671	1	65435148	0.559071632336598	cis	NA	-2961	ENSG00000162434	JAK1	protein_coding	1	-2961	ENSG00000162434	JAK1
cg00691974	4	185087958	0.590096127119492	cis	ENPP6	NA	NA	NA	NA	NA	NA	NA	NA
cg00692277	16	3230847	0.646699153794019	cis	NA	3171	ENSG00000262521	AJ003147.8	lincRNA	1	3171	ENSG00000262521	AJ003147.8
cg00692279	22	50448934	0.407349838184117	cis	IL17REL	2154	ENSG00000188263	IL17REL	protein_coding	1	2154	ENSG00000188263	IL17REL
cg00692780	2	222434778	0.654858782226055	cis	EPHA4	-2448	ENSG00000272944	CTD-2308L22.1	antisense	2	-2448|4144	ENSG00000272944|ENSG00000116106	CTD-2308L22.1|EPHA4
cg00693419	10	79325320	0.525747244954071	cis	KCNMA1;KCNMA1;KCNMA1;KCNMA1	NA	NA	NA	NA	NA	NA	NA	NA
cg00693710	8	102313771	0.637732040304209	cis	NA	NA	NA	NA	NA	NA	NA	NA	NA
cg00694258	10	32038939	0.599439018201349	cis	NA	NA	NA	NA	NA	NA	NA	NA	NA
cg00694302	12	47609865	0.484721241210467	cis	LOC100233209;FAM113B	374	ENSG00000247774	PCED1B-AS1	processed_transcript	1	374	ENSG00000247774	PCED1B-AS1
cg00695416	21	37442476	0.621673972140891	cis	CBR1	237	ENSG00000159228	CBR1	protein_coding	2	237|3633	ENSG00000159228|ENSG00000200213	CBR1|RNU6-992P
cg00701051	1	145385391	0.605815285334569	cis	NA	2634	ENSG00000201558	RNVU1-6	snRNA	2	-2957|2634	ENSG00000233396|ENSG00000201558	RP11-458D21.1|RNVU1-6
cg00702872	6	3524580	0.538102467978123	cis	NA	NA	NA	NA	NA	NA	NA	NA	NA
cg00704369	7	81996559	0.712614667110183	cis	CACNA2D1	NA	NA	NA	NA	NA	NA	NA	NA
cg00704970	17	78865368	0.806729656155669	cis	RPTOR;RPTOR	NA	NA	NA	NA	NA	NA	NA	NA
cg00705661	14	93706609	0.691806036912295	cis	BTBD7	-3747	ENSG00000241499	RP11-85G20.2	pseudogene	1	-3747	ENSG00000241499	RP11-85G20.2
cg00708486	14	55355071	0.57696771571473	cis	GCH1;GCH1;GCH1;GCH1	-2140	ENSG00000258872	FDPSP3	pseudogene	1	-2140	ENSG00000258872	FDPSP3
cg00709652	3	100673784	0.443189500860023	cis	ABI3BP	2313	ENSG00000201642	RNU6-865P	snRNA	1	2313	ENSG00000201642	RNU6-865P
cg00710209	2	87137561	0.480105846358699	cis	NA	2485	ENSG00000187627	RGPD1	protein_coding	1	2485	ENSG00000187627	RGPD1
cg00710862	2	85545908	0.497736067677255	cis	TGOLN2	3744	ENSG00000246575	AC093162.5	pseudogene	1	3744	ENSG00000246575	AC093162.5
cg00713278	4	784961	0.556024599133033	cis	CPLX1	NA	NA	NA	NA	NA	NA	NA	NA
cg00713294	1	55678649	0.459476543141501	cis	USP24	2137	ENSG00000162402	USP24	protein_coding	2	-4885|2137	ENSG00000231090|ENSG00000162402	RP11-101C11.1|USP24
cg00713813	9	65602795	0.546071527769757	cis	NA	NA	NA	NA	NA	NA	NA	NA	NA
cg00716083	3	46506554	0.581530536742547	cis	LTF	NA	NA	NA	NA	NA	NA	NA	NA
cg00721947	8	143755447	0.437454732700785	cis	NA	3721	ENSG00000167653	PSCA	protein_coding	1	3721	ENSG00000167653	PSCA
cg00723338	4	674590	0.705096568323887	cis	MYL5	NA	NA	NA	NA	NA	NA	NA	NA
cg00724111	11	47209415	0.42942733457091	cis	PACSIN3	-1421	ENSG00000165912	PACSIN3	protein_coding	2	-1421|3678	ENSG00000165912|ENSG00000243802	PACSIN3|RP11-390K5.1
cg00726046	20	43161260	0.516175134265277	cis	PKIG;PKIG;PKIG	834	ENSG00000168734	PKIG	protein_coding	1	834	ENSG00000168734	PKIG
cg00729699	8	21918075	0.546378975981841	cis	EPB49;EPB49;EPB49;EPB49;EPB49;EPB49	NA	NA	NA	NA	NA	NA	NA	NA
cg00729875	1	100111713	0.429863273736821	cis	PALMD;PALMD	214	ENSG00000099260	PALMD	protein_coding	1	214	ENSG00000099260	PALMD
cg00732378	16	55021073	0.672613060993976	cis	NA	NA	NA	NA	NA	NA	NA	NA	NA
cg00733150	22	45705707	0.819620211154167	cis	FAM118A;FAM118A	858	ENSG00000100376	FAM118A	protein_coding	1	858	ENSG00000100376	FAM118A
cg00734124	6	167177712	0.568395655281168	cis	RPS6KA2	NA	NA	NA	NA	NA	NA	NA	NA
cg00735023	11	58830355	0.493140265785583	cis	NA	-4223	ENSG00000255240	RP11-142C4.6	antisense	1	-4223	ENSG00000255240	RP11-142C4.6
cg00738919	7	1100172	0.607963303218501	cis	C7orf50;C7orf50;C7orf50	-1275	ENSG00000257607	RP11-449P15.1	antisense	1	-1275	ENSG00000257607	RP11-449P15.1
cg00738934	8	78996279	0.999999661557237	cis	NA	NA	NA	NA	NA	NA	NA	NA	NA
cg00739471	14	69415588	0.432092764970414	cis	ACTN1;ACTN1;ACTN1	NA	NA	NA	NA	NA	NA	NA	NA
cg00740870	14	68008669	0.740166735518643	cis	PLEKHH1	NA	NA	NA	NA	NA	NA	NA	NA
cg00746308	21	44868948	0.542307400994926	cis	C21orf125	2467	ENSG00000188660	LINC00319	lincRNA	1	2467	ENSG00000188660	LINC00319
cg00747739	17	20224800	0.66878072300979	cis	CCDC144C	323	ENSG00000154898	CCDC144CP	pseudogene	2	-1514|323	ENSG00000266839|ENSG00000154898	U6|CCDC144CP
cg00750630	14	51854261	0.505745625037432	cis	NA	-1940	ENSG00000258942	RP11-255G12.2	lincRNA	1	-1940	ENSG00000258942	RP11-255G12.2
cg00752263	4	3486116	0.513523603906992	cis	DOK7;DOK7	NA	NA	NA	NA	NA	NA	NA	NA
cg00752969	2	70311984	0.573480895496268	cis	NA	-2601	ENSG00000169564	PCBP1	protein_coding	3	-4869|-2601|3994	ENSG00000233060|ENSG00000169564|ENSG00000179818	AC016700.2|PCBP1|PCBP1-AS1
cg00753039	10	134969141	0.999999993492887	cis	NA	-4810	ENSG00000171798	KNDC1	protein_coding	1	-4810	ENSG00000171798	KNDC1
cg00753924	9	137298813	0.99999986091474	cis	RXRA	NA	NA	NA	NA	NA	NA	NA	NA
cg00755130	6	32729587	0.501974292815545	cis	HLA-DQB2	1724	ENSG00000232629	HLA-DQB2	protein_coding	1	1724	ENSG00000232629	HLA-DQB2
cg00755546	1	19971792	0.730742319666514	cis	NBL1;NBL1	4744	ENSG00000158747	NBL1	protein_coding	1	4744	ENSG00000158747	NBL1
cg00757033	12	89920650	0.80666470367233	cis	WDR51B	-611	ENSG00000257594	GALNT4	protein_coding	4	-849|-611|-611|1219	ENSG00000139323|ENSG00000257594|ENSG00000259075|ENSG00000270344	POC1B|GALNT4|POC1B-GALNT4|RP11-734K2.4
cg00758533	17	656901	0.416697184481329	cis	ELP2P;GEMIN4	338	ENSG00000179409	GEMIN4	protein_coding	2	338|1001	ENSG00000179409|ENSG00000231784	GEMIN4|DBIL5P
cg00758881	16	58534681	0.765955637868123	cis	NDRG4;NDRG4;NDRG4	3869	ENSG00000200556	RNU6-103P	snRNA	1	3869	ENSG00000200556	RNU6-103P
cg00761968	13	53314142	0.469465052214596	cis	LECT1;LECT1	-195	ENSG00000136110	LECT1	protein_coding	1	-195	ENSG00000136110	LECT1
cg00766289	12	3311121	0.578849055770467	cis	TSPAN9;TSPAN9	NA	NA	NA	NA	NA	NA	NA	NA
cg00767977	8	142231634	0.522549133746287	cis	SLC45A4	NA	NA	NA	NA	NA	NA	NA	NA
cg00771483	15	101097656	0.556677101996849	cis	NA	-1226	ENSG00000259540	RP11-526I2.1	antisense	3	-1226|1503|3341	ENSG00000259540|ENSG00000259205|ENSG00000200095	RP11-526I2.1|PRKXP1|RNU6-181P
cg00776166	8	613548	0.602610188044344	cis	NA	NA	NA	NA	NA	NA	NA	NA	NA
cg00776917	14	30691759	0.427760881418431	cis	NA	NA	NA	NA	NA	NA	NA	NA	NA
cg00778993	6	170228377	0.423123984189458	cis	NA	NA	NA	NA	NA	NA	NA	NA	NA
cg00781208	12	64433590	0.503452092273124	cis	SRGAP1	NA	NA	NA	NA	NA	NA	NA	NA
cg00785112	22	46450059	0.551782607270925	cis	C22orf26;LOC150381	-35	ENSG00000182257	C22orf26	protein_coding	5	-35|310|474|1086|3981	ENSG00000182257|ENSG00000197182|ENSG00000241990|ENSG00000273289|ENSG00000231010	C22orf26|FLJ27365|RP6-109B7.3|RP6-109B7.5|RP6-109B7.2
cg00786952	1	21763130	0.667000437736215	cis	NA	2319	ENSG00000186543	CROCCP5	pseudogene	2	-3491|2319	ENSG00000142794|ENSG00000186543	NBPF3|CROCCP5
cg00787180	14	91751731	0.443318252647034	cis	CCDC88C	NA	NA	NA	NA	NA	NA	NA	NA
cg00787856	1	10857110	0.494604504006704	cis	CASZ1;CASZ1	-403	ENSG00000130940	CASZ1	protein_coding	1	-403	ENSG00000130940	CASZ1
cg00788760	22	44682494	0.631218805253378	cis	KIAA1644	NA	NA	NA	NA	NA	NA	NA	NA
cg00791764	4	53727839	0.566241923289655	cis	RASL11B	-618	ENSG00000128045	RASL11B	protein_coding	1	-618	ENSG00000128045	RASL11B
cg00792107	12	133181600	0.49086731919042	cis	NA	NA	NA	NA	NA	NA	NA	NA	NA
cg00794174	12	131196417	0.757026169485215	cis	NA	4409	ENSG00000060709	RIMBP2	protein_coding	2	4409|4409	ENSG00000060709|ENSG00000256725	RIMBP2|RP11-662M24.2
cg00796374	3	155748954	0.497442153774365	cis	NA	NA	NA	NA	NA	NA	NA	NA	NA
cg00797651	1	207494336	0.999999306524522	cis	CD55;CD55	-517	ENSG00000196352	CD55	protein_coding	1	-517	ENSG00000196352	CD55
cg00801512	17	28996047	0.705341395455356	cis	NA	NA	NA	NA	NA	NA	NA	NA	NA
cg00803827	10	43393846	0.498451465681423	cis	NA	NA	NA	NA	NA	NA	NA	NA	NA
cg00804043	17	8771331	0.606348184710802	cis	PIK3R6	-337	ENSG00000174083	PIK3R6	protein_coding	1	-337	ENSG00000174083	PIK3R6
cg00804078	6	110736941	0.597727297346819	cis	DDO;DDO	-176	ENSG00000203797	DDO	protein_coding	1	-176	ENSG00000203797	DDO
cg00804354	1	249111407	0.414255995872613	cis	SH3BP5L	NA	NA	NA	NA	NA	NA	NA	NA
cg00805193	20	62609362	0.530190062131409	cis	SAMD10	1999	ENSG00000130590	SAMD10	protein_coding	2	-3126|1999	ENSG00000101161|ENSG00000130590	PRPF6|SAMD10
cg00806126	19	22604979	0.694944548398783	cis	ZNF98	-336	ENSG00000269796	AC011516.1	lincRNA	1	-336	ENSG00000269796	AC011516.1
cg00806311	1	244625112	0.411904173146852	cis	C1orf101;C1orf101	NA	NA	NA	NA	NA	NA	NA	NA
cg00806481	1	2996650	0.591450157658944	cis	PRDM16;PRDM16	NA	NA	NA	NA	NA	NA	NA	NA
cg00807366	10	51553061	0.512647516028949	cis	MSMB;MSMB	3563	ENSG00000138294	MSMB	protein_coding	1	3563	ENSG00000138294	MSMB
cg00807871	6	37617124	0.811113011695362	cis	MDGA1	NA	NA	NA	NA	NA	NA	NA	NA
cg00809164	16	56651049	0.5404923742714	cis	MT1L	-339	ENSG00000260549	MT1L	pseudogene	1	-339	ENSG00000260549	MT1L
cg00809820	17	80708513	0.769042235896739	cis	TBCD;FN3K	-1427	ENSG00000141556	TBCD	protein_coding	1	-1427	ENSG00000141556	TBCD
cg00810483	4	3375144	0.492452314009959	cis	RGS12;RGS12;RGS12	NA	NA	NA	NA	NA	NA	NA	NA
cg00812611	7	150440426	0.529749801577578	cis	GIMAP5	4390	ENSG00000177590	RP5-1051J4.6	pseudogene	1	4390	ENSG00000177590	RP5-1051J4.6
cg00812761	4	53799391	0.533576599616872	cis	SCFD2	NA	NA	NA	NA	NA	NA	NA	NA
cg00813027	7	142027996	0.440243421064117	cis	NA	-125	ENSG00000211706	TRBV6-1	TR_V_gene	2	-4010|-125	ENSG00000211707|ENSG00000211706	TRBV7-1|TRBV6-1
cg00813378	1	1475209	0.689396145242485	cis	C1orf70	624	ENSG00000205090	TMEM240	protein_coding	1	624	ENSG00000205090	TMEM240
cg00813509	12	124941317	0.473522737071125	cis	NCOR2;NCOR2	NA	NA	NA	NA	NA	NA	NA	NA
cg00815399	7	158750607	0.421449386259098	cis	NA	NA	NA	NA	NA	NA	NA	NA	NA
cg00816080	16	49518084	0.620961449202645	cis	NA	NA	NA	NA	NA	NA	NA	NA	NA
cg00817464	10	111662876	0.818636549253661	cis	XPNPEP1;XPNPEP1;XPNPEP1	NA	NA	NA	NA	NA	NA	NA	NA
cg00818106	10	134221503	0.593575215953341	cis	PWWP2B;PWWP2B	NA	NA	NA	NA	NA	NA	NA	NA
cg00818680	16	68881254	0.66920340751872	cis	TMCO7	3747	ENSG00000103047	TANGO6	protein_coding	1	3747	ENSG00000103047	TANGO6
cg00823095	1	208416449	0.559872072360817	cis	PLXNA2	1216	ENSG00000076356	PLXNA2	protein_coding	1	1216	ENSG00000076356	PLXNA2
cg00830420	12	5758014	0.498029589675327	cis	ANO2	NA	NA	NA	NA	NA	NA	NA	NA
cg00830767	16	19098198	0.543883060056351	cis	NA	20	ENSG00000260430	RP11-626G11.4	lincRNA	1	20	ENSG00000260430	RP11-626G11.4
cg00831710	8	144240945	0.567241255549634	cis	LY6H;LY6H;LY6H	1183	ENSG00000176956	LY6H	protein_coding	1	1183	ENSG00000176956	LY6H
cg00832555	3	169529716	0.490727485041907	cis	LRRC34	1058	ENSG00000171757	LRRC34	protein_coding	1	1058	ENSG00000171757	LRRC34
cg00835279	2	3642710	0.999999805671385	cis	COLEC11;COLEC11;COLEC11;COLEC11	284	ENSG00000118004	COLEC11	protein_coding	1	284	ENSG00000118004	COLEC11
cg00839844	18	46474644	0.433353015136653	cis	SMAD7	2437	ENSG00000101665	SMAD7	protein_coding	1	2437	ENSG00000101665	SMAD7
cg00842595	17	263193	0.550025961819605	cis	C17orf97	621	ENSG00000241525	AC108004.3	antisense	2	621|3075	ENSG00000241525|ENSG00000187624	AC108004.3|C17orf97
cg00843117	13	50802085	0.561003881523028	cis	NA	NA	NA	NA	NA	NA	NA	NA	NA
cg00844197	19	55661330	0.460200755027792	cis	TNNT1;TNNT1;TNNT1	-608	ENSG00000105048	TNNT1	protein_coding	1	-608	ENSG00000105048	TNNT1
cg00851518	1	27676652	0.654577048766163	cis	SYTL1	NA	NA	NA	NA	NA	NA	NA	NA
cg00854392	16	30394532	0.579527786995237	cis	1-Sep	-669	ENSG00000270466	SEPT1	protein_coding	1	-669	ENSG00000270466	SEPT1
cg00857862	3	47952509	0.46573847390866	cis	MAP4;MAP4;MAP4;MAP4	NA	NA	NA	NA	NA	NA	NA	NA
cg00857907	2	202896898	0.580450200780628	cis	NA	1362	ENSG00000273209	RP11-107N15.1	lincRNA	2	-2412|1362	ENSG00000155760|ENSG00000273209	FZD7|RP11-107N15.1
cg00858294	1	157441473	0.764554123698191	cis	NA	NA	NA	NA	NA	NA	NA	NA	NA
cg00859178	1	162467208	0.579269621747247	cis	UHMK1	167	ENSG00000152332	UHMK1	protein_coding	1	167	ENSG00000152332	UHMK1
cg00862290	3	178984973	0.730160237696408	cis	KCNMB3;KCNMB3	-183	ENSG00000171121	KCNMB3	protein_coding	1	-183	ENSG00000171121	KCNMB3
cg00863893	17	76876239	0.747614528851515	cis	TIMP2	NA	NA	NA	NA	NA	NA	NA	NA
cg00864171	11	67383662	0.679119914804019	cis	NA	66	ENSG00000231793	DOC2GP	pseudogene	1	66	ENSG00000231793	DOC2GP
cg00864684	10	125825166	0.669803571722319	cis	NA	NA	NA	NA	NA	NA	NA	NA	NA
cg00864916	1	180886483	0.778236844574143	cis	KIAA1614	4193	ENSG00000135835	KIAA1614	protein_coding	1	4193	ENSG00000135835	KIAA1614
cg00865118	16	1011963	0.717456002038674	cis	LMF1	NA	NA	NA	NA	NA	NA	NA	NA
cg00867835	7	149484985	0.778514016167956	cis	SSPO	NA	NA	NA	NA	NA	NA	NA	NA
cg00868652	15	50411535	0.494109111646391	cis	ATP8B4	NA	NA	NA	NA	NA	NA	NA	NA
cg00868766	15	40364524	0.649545215051328	cis	NA	NA	NA	NA	NA	NA	NA	NA	NA
cg00874051	21	35570816	0.511634498348953	cis	NA	NA	NA	NA	NA	NA	NA	NA	NA
cg00874877	6	32272050	0.501281270977484	cis	C6orf10	NA	NA	NA	NA	NA	NA	NA	NA
cg00875852	14	74001118	0.747798413470477	cis	HEATR4	-2700	ENSG00000184227	ACOT1	protein_coding	1	-2700	ENSG00000184227	ACOT1
cg00876141	4	47837775	0.402233131516789	cis	CORIN	2348	ENSG00000145244	CORIN	protein_coding	1	2348	ENSG00000145244	CORIN
cg00876757	16	33483591	0.567543736751566	cis	NA	NA	NA	NA	NA	NA	NA	NA	NA
cg00880984	6	82958011	0.467051670461045	cis	IBTK	-540	ENSG00000005700	IBTK	protein_coding	1	-540	ENSG00000005700	IBTK
cg00882281	15	96346592	0.706430444150159	cis	NA	NA	NA	NA	NA	NA	NA	NA	NA
cg00883689	2	54802904	0.697315205967873	cis	SPTBN1;SPTBN1	NA	NA	NA	NA	NA	NA	NA	NA
cg00886432	6	32515815	0.691843250340065	cis	NA	2052	ENSG00000251916	RNU1-61P	snRNA	1	2052	ENSG00000251916	RNU1-61P
cg00886669	2	11529264	0.522218619953362	cis	NA	1229	ENSG00000231403	AC099344.3	lincRNA	2	-4843|1229	ENSG00000224177|ENSG00000231403	LINC00570|AC099344.3
cg00888108	18	77149314	0.530146416313052	cis	NA	NA	NA	NA	NA	NA	NA	NA	NA
cg00892096	1	220987469	0.64178077468438	cis	MOSC1	NA	NA	NA	NA	NA	NA	NA	NA
cg00893603	13	26587011	0.716485095250056	cis	ATP8A2	NA	NA	NA	NA	NA	NA	NA	NA
cg00896220	17	34639327	0.758349926211972	cis	CCL4L1;CCL4L2	-466	ENSG00000197262	CCL4L2	protein_coding	1	-466	ENSG00000197262	CCL4L2
cg00897703	2	135434956	0.51717197397552	cis	TMEM163	NA	NA	NA	NA	NA	NA	NA	NA
cg00898013	13	113819073	0.999999999596574	cis	PROZ	424	ENSG00000269125	RP11-98F14.11	antisense	1	424	ENSG00000269125	RP11-98F14.11
cg00898111	17	72359190	0.488591984173649	cis	BTBD17	-1105	ENSG00000204347	BTBD17	protein_coding	2	-4356|-1105	ENSG00000257008|ENSG00000204347	GPR142|BTBD17
cg00901138	7	29329370	0.572647604199867	cis	CHN2	NA	NA	NA	NA	NA	NA	NA	NA
cg00901687	17	48585270	0.999999995203438	cis	MYCBPAP	419	ENSG00000249451	RP11-94C24.6	lincRNA	2	-475|419	ENSG00000136449|ENSG00000249451	MYCBPAP|RP11-94C24.6
cg00902417	17	15492168	0.76027306178448	cis	CDRT1	2	ENSG00000223544	AC005838.2	pseudogene	1	2	ENSG00000223544	AC005838.2
cg00903577	6	28831109	0.526038107372727	cis	NA	1298	ENSG00000225595	XXbac-BPG308K3.6	lincRNA	2	1298|1916	ENSG00000225595|ENSG00000213916	XXbac-BPG308K3.6|RPL13P
cg00907200	2	239037422	0.630159088406481	cis	ESPNL	NA	NA	NA	NA	NA	NA	NA	NA
cg00908766	1	109817496	0.99999974842743	cis	CELSR2	NA	NA	NA	NA	NA	NA	NA	NA
cg00910103	1	149712057	0.822956673059882	cis	NA	-3106	ENSG00000263825	AL358813.2	miRNA	1	-3106	ENSG00000263825	AL358813.2
cg00910893	15	78286548	0.568135982624176	cis	LOC91450	801	ENSG00000259792	RP11-114H24.6	antisense	1	801	ENSG00000259792	RP11-114H24.6
cg00912277	7	55313376	0.503559955571019	cis	NA	1436	ENSG00000237210	RP11-339F13.2	pseudogene	1	1436	ENSG00000237210	RP11-339F13.2
cg00913283	7	4832340	0.545716351024901	cis	NA	-4070	ENSG00000264474	MIR4656	miRNA	1	-4070	ENSG00000264474	MIR4656
cg00918944	9	35908117	0.646704817893693	cis	LOC158376	-1363	ENSG00000235387	LINC00961	lincRNA	2	-1363|1928	ENSG00000235387|ENSG00000196196	LINC00961|HRCT1
cg00919077	19	46406825	0.443271722597677	cis	MYPOP	-963	ENSG00000176182	MYPOP	protein_coding	1	-963	ENSG00000176182	MYPOP
cg00920546	22	41590479	0.669019855903912	cis	NA	2981	ENSG00000231993	RP1-85F18.5	antisense	2	-4287|2981	ENSG00000215771|ENSG00000231993	LRRC37A14P|RP1-85F18.5
cg00920799	1	149684561	0.667890663405192	cis	NA	-4807	ENSG00000197844	AL358813.1	pseudogene	1	-4807	ENSG00000197844	AL358813.1
cg00922110	4	57842668	0.401468166313186	cis	C4orf14	-1220	ENSG00000047315	POLR2B	protein_coding	2	-1220|2321	ENSG00000047315|ENSG00000084092	POLR2B|NOA1
cg00923803	7	5862740	0.529008170704893	cis	ZNF815	-51	ENSG00000235944	ZNF815P	pseudogene	1	-51	ENSG00000235944	ZNF815P
cg00923880	8	19613178	0.646316752240062	cis	NA	2362	ENSG00000147408	CSGALNACT1	protein_coding	1	2362	ENSG00000147408	CSGALNACT1
cg00924459	6	133137262	0.446542453029266	cis	RPS12;SNORD100;SNORA33	-679	ENSG00000221500	SNORD100	snoRNA	4	-1096|-679|816|1682	ENSG00000200534|ENSG00000221500|ENSG00000206754|ENSG00000112306	SNORA33|SNORD100|SNORD101|RPS12
cg00926285	3	122398533	0.609871121513564	cis	PARP14	-932	ENSG00000173193	PARP14	protein_coding	1	-932	ENSG00000173193	PARP14
cg00926318	20	25177340	0.597270988114703	cis	ENTPD6;ENTPD6	1011	ENSG00000197586	ENTPD6	protein_coding	1	1011	ENSG00000197586	ENTPD6
cg00929465	6	170450803	0.644069734833959	cis	NA	NA	NA	NA	NA	NA	NA	NA	NA
cg00930618	18	74088820	0.647728591227567	cis	ZNF516	4148	ENSG00000263982	RP11-504I13.3	antisense	1	4148	ENSG00000263982	RP11-504I13.3
cg00931644	13	77461368	0.490838175289292	cis	KCTD12	-828	ENSG00000178695	KCTD12	protein_coding	2	-833|-828	ENSG00000264908|ENSG00000178695	AC000403.1|KCTD12
cg00931874	13	113274535	0.726048734306957	cis	NA	NA	NA	NA	NA	NA	NA	NA	NA
cg00933411	8	13373090	0.462266462423644	cis	DLC1;DLC1	77	ENSG00000164741	DLC1	protein_coding	1	77	ENSG00000164741	DLC1
cg00933538	6	32121471	0.597511212324725	cis	PPT2;PPT2	-151	ENSG00000258388	PPT2-EGFL8	protein_coding	3	-151|253|679	ENSG00000258388|ENSG00000221988|ENSG00000204314	PPT2-EGFL8|PPT2|PRRT1
cg00933542	6	150070202	0.682528691918911	cis	PCMT1	-377	ENSG00000120265	PCMT1	protein_coding	2	-377|599	ENSG00000120265|ENSG00000120253	PCMT1|NUP43
cg00934087	2	27614310	0.416970546073652	cis	PPM1G;PPM1G	1924	ENSG00000213453	FTH1P3	pseudogene	1	1924	ENSG00000213453	FTH1P3
cg00935887	2	242844000	0.510938071830417	cis	NA	702	ENSG00000216921	AC131097.4	protein_coding	1	702	ENSG00000216921	AC131097.4
cg00936626	3	196694856	0.564998671521652	cis	PIGZ	1075	ENSG00000119227	PIGZ	protein_coding	1	1075	ENSG00000119227	PIGZ
cg00937175	21	46850594	0.526567172019864	cis	COL18A1	NA	NA	NA	NA	NA	NA	NA	NA
cg00940577	17	28803884	0.473905111879503	cis	GOSR1;GOSR1;GOSR1	-496	ENSG00000108587	GOSR1	protein_coding	1	-496	ENSG00000108587	GOSR1
cg00941203	10	31016591	0.682742066024284	cis	NA	4411	ENSG00000230720	RP11-14C22.6	lincRNA	1	4411	ENSG00000230720	RP11-14C22.6
cg00941836	22	27834549	0.588602724623707	cis	NA	NA	NA	NA	NA	NA	NA	NA	NA
cg00944388	16	2907695	0.70350851758689	cis	PRSS22	-204	ENSG00000263325	LA16c-325D7.1	antisense	2	-204|476	ENSG00000263325|ENSG00000005001	LA16c-325D7.1|PRSS22
cg00944433	1	107599041	0.669934294076297	cis	PRMT6	-226	ENSG00000198890	PRMT6	protein_coding	1	-226	ENSG00000198890	PRMT6
cg00945209	17	76801579	0.474927217394564	cis	USP36	NA	NA	NA	NA	NA	NA	NA	NA
cg00945666	1	160990265	0.480812514280277	cis	F11R	873	ENSG00000158769	F11R	protein_coding	1	873	ENSG00000158769	F11R
cg00947599	7	2802697	0.578042404373191	cis	GNA12	NA	NA	NA	NA	NA	NA	NA	NA
cg00947782	6	30039142	0.777368723977611	cis	RNF39;RNF39	4522	ENSG00000204618	RNF39	protein_coding	2	4522|4656	ENSG00000204618|ENSG00000204619	RNF39|PPP1R11
cg00951395	1	232941775	0.719937714700084	cis	KIAA1383	1132	ENSG00000212916	MAP10	protein_coding	1	1132	ENSG00000212916	MAP10
cg00952050	20	33585040	0.507112574071842	cis	MYH7B	NA	NA	NA	NA	NA	NA	NA	NA
cg00958451	15	65204391	0.561497998330677	cis	ANKDD1A	290	ENSG00000166839	ANKDD1A	protein_coding	1	290	ENSG00000166839	ANKDD1A
cg00958560	4	5990039	0.725642725992385	cis	C4orf50	1506	ENSG00000181215	C4orf50	protein_coding	1	1506	ENSG00000181215	C4orf50
cg00958927	1	175162553	0.999999999492944	cis	KIAA0040;KIAA0040;KIAA0040;KIAA0040	-418	ENSG00000235750	KIAA0040	protein_coding	1	-418	ENSG00000235750	KIAA0040
cg00960209	16	29165693	0.656545601306166	cis	NA	NA	NA	NA	NA	NA	NA	NA	NA
cg00961418	11	8616172	0.525977725645986	cis	STK33	-336	ENSG00000130413	STK33	protein_coding	1	-336	ENSG00000130413	STK33
cg00961450	4	26343960	0.654647262572612	cis	RBPJ;RBPJ;RBPJ;RBPJ	NA	NA	NA	NA	NA	NA	NA	NA
cg00964333	10	15038045	0.459415486183331	cis	NA	4009	ENSG00000228547	OR7E26P	pseudogene	1	4009	ENSG00000228547	OR7E26P
cg00966482	6	11111926	0.624574952507245	cis	HERV-FRD;LOC221710;HERV-FRD	39	ENSG00000244476	ERVFRD-1	protein_coding	1	39	ENSG00000244476	ERVFRD-1
cg00966522	4	6734722	0.424305315133812	cis	NA	NA	NA	NA	NA	NA	NA	NA	NA
cg00967073	1	244443687	0.437682545087711	cis	NA	NA	NA	NA	NA	NA	NA	NA	NA
cg00971695	14	65169664	0.414133107698811	cis	NA	-1156	ENSG00000126822	PLEKHG3	protein_coding	1	-1156	ENSG00000126822	PLEKHG3
cg00973118	16	374570	0.47323603315718	cis	AXIN1;AXIN1	NA	NA	NA	NA	NA	NA	NA	NA
cg00974761	17	33866073	0.558422462638037	cis	SLFN12L	-1193	ENSG00000205045	SLFN12L	protein_coding	2	-1193|1743	ENSG00000205045|ENSG00000267035	SLFN12L|RP11-1094M14.10
cg00977403	16	1585720	0.486541190788338	cis	IFT140;TMEM204	NA	NA	NA	NA	NA	NA	NA	NA
cg00979369	14	69403340	0.433493725878713	cis	ACTN1;ACTN1;ACTN1	21	ENSG00000258531	BANF1P1	pseudogene	1	21	ENSG00000258531	BANF1P1
cg00979931	11	72533664	0.605459401146431	cis	ATG16L2	NA	NA	NA	NA	NA	NA	NA	NA
cg00982214	1	202614080	0.409223269350497	cis	SYT2;SYT2	NA	NA	NA	NA	NA	NA	NA	NA
cg00982519	10	10837818	0.490454955470841	cis	SFTA1P	-875	ENSG00000225383	SFTA1P	lincRNA	1	-875	ENSG00000225383	SFTA1P
cg00982521	6	41374806	0.658655386824361	cis	NA	NA	NA	NA	NA	NA	NA	NA	NA
cg00983520	22	51017067	0.665356196243516	cis	CPT1B;CPT1B;CPT1B;CPT1B;CHKB-CPT1B;CPT1B;CPT1B;CPT1B;CPT1B;CPT1B;CPT1B;CPT1B	832	ENSG00000205560	CPT1B	protein_coding	3	-4388|832|4327	ENSG00000205559|ENSG00000205560|ENSG00000254413	CHKB-AS1|CPT1B|CHKB-CPT1B
cg00983697	1	217314284	0.656634848010569	cis	NA	-3187	ENSG00000196482	ESRRG	protein_coding	1	-3187	ENSG00000196482	ESRRG
cg00985388	3	183952212	0.483597687304049	cis	VWA5B2	3995	ENSG00000145198	VWA5B2	protein_coding	1	3995	ENSG00000145198	VWA5B2
cg00987031	5	140893101	0.748804175468519	cis	NA	NA	NA	NA	NA	NA	NA	NA	NA
cg00989249	5	177548398	0.650335697069588	cis	N4BP3	NA	NA	NA	NA	NA	NA	NA	NA
cg00989853	1	209979345	0.604060365706505	cis	IRF6;IRF6	120	ENSG00000117595	IRF6	protein_coding	1	120	ENSG00000117595	IRF6
cg00990022	1	40138052	0.569261358135256	cis	NT5C1A	-342	ENSG00000116981	NT5C1A	protein_coding	1	-342	ENSG00000116981	NT5C1A
cg00990690	13	26302267	0.57019609670755	cis	ATP8A2	NA	NA	NA	NA	NA	NA	NA	NA
cg00990740	21	39871287	0.576294051789036	cis	ERG;ERG;ERG;ERG	-3082	ENSG00000231480	SNRPGP13	pseudogene	1	-3082	ENSG00000231480	SNRPGP13
cg00991179	16	56000067	0.660865813923196	cis	NA	NA	NA	NA	NA	NA	NA	NA	NA
cg00993388	19	47505824	0.400039089431483	cis	GRLF1	NA	NA	NA	NA	NA	NA	NA	NA
cg00993830	7	129499233	0.474021525675311	cis	UBE2H;UBE2H	NA	NA	NA	NA	NA	NA	NA	NA
cg00994804	21	36259383	0.642149477023423	cis	RUNX1;RUNX1;RUNX1	NA	NA	NA	NA	NA	NA	NA	NA
cg00996827	1	2838805	0.641055513401588	cis	NA	NA	NA	NA	NA	NA	NA	NA	NA
cg00997551	8	109096151	0.413088566255688	cis	RSPO2	-238	ENSG00000147655	RSPO2	protein_coding	1	-238	ENSG00000147655	RSPO2
cg00999904	2	3704751	0.999998277051918	cis	ALLC	-1034	ENSG00000151360	ALLC	protein_coding	1	-1034	ENSG00000151360	ALLC
cg01000188	9	133769184	0.605421895268815	cis	QRFP	41	ENSG00000188710	QRFP	protein_coding	1	41	ENSG00000188710	QRFP
cg01001286	15	81475638	0.566935917492817	cis	NA	NA	NA	NA	NA	NA	NA	NA	NA
cg01001533	10	44184868	0.599651869467908	cis	NA	NA	NA	NA	NA	NA	NA	NA	NA
cg01003211	7	1472830	0.561020248292433	cis	NA	NA	NA	NA	NA	NA	NA	NA	NA
cg01006802	16	2892766	0.409593336339744	cis	TMPRSS8	-21	ENSG00000172460	PRSS30P	pseudogene	1	-21	ENSG00000172460	PRSS30P
cg01011367	10	124798692	0.796976768159123	cis	ACADSB	NA	NA	NA	NA	NA	NA	NA	NA
cg01011898	2	9283292	0.471145016509642	cis	NA	-3	ENSG00000240980	RP11-734K21.4	lincRNA	1	-3	ENSG00000240980	RP11-734K21.4
cg01016119	3	56835282	0.409542992571998	cis	ARHGEF3;ARHGEF3	NA	NA	NA	NA	NA	NA	NA	NA
cg01017244	2	74357527	0.999999987265606	cis	NA	-4072	ENSG00000217702	MGC10955	protein_coding	1	-4072	ENSG00000217702	MGC10955
cg01017608	13	91627026	0.415091299884827	cis	NA	NA	NA	NA	NA	NA	NA	NA	NA
cg01017773	19	57988497	0.63015759750481	cis	ZNF772;ZNF772	407	ENSG00000268163	AC004076.9	protein_coding	3	-520|407|441	ENSG00000268266|ENSG00000268163|ENSG00000197128	AC003005.2|AC004076.9|ZNF772
cg01018002	1	28844479	0.549489912428859	cis	SNHG3-RCC1;RCC1;SNHG3-RCC1;RCC1;SNHG3-RCC1;RCC1	491	ENSG00000238821	snoU13	snoRNA	1	491	ENSG00000238821	snoU13
cg01018117	6	32707456	0.739670650473776	cis	NA	-1663	ENSG00000237541	HLA-DQA2	protein_coding	1	-1663	ENSG00000237541	HLA-DQA2
cg01019484	6	44499229	0.667897459254344	cis	NA	NA	NA	NA	NA	NA	NA	NA	NA
cg01019875	17	6945620	0.516504255868031	cis	SLC16A11	1622	ENSG00000174326	SLC16A11	protein_coding	1	1622	ENSG00000174326	SLC16A11
cg01020987	1	3816166	0.428474149374459	cis	C1orf174;LOC100133612	691	ENSG00000198912	C1orf174	protein_coding	2	-770|691	ENSG00000236423|ENSG00000198912	LINC01134|C1orf174
cg01023703	16	1393766	0.423995008780567	cis	BAIAP3	NA	NA	NA	NA	NA	NA	NA	NA
cg01025095	5	4101132	0.477357033308525	cis	NA	NA	NA	NA	NA	NA	NA	NA	NA
cg01025604	6	37614550	0.459917471340219	cis	MDGA1	NA	NA	NA	NA	NA	NA	NA	NA
cg01025774	5	42944457	0.502687863870598	cis	NA	NA	NA	NA	NA	NA	NA	NA	NA
cg01026256	3	183959088	0.44467148110306	cis	VWA5B2;MIR1224	-105	ENSG00000221120	MIR1224	miRNA	1	-105	ENSG00000221120	MIR1224
cg01028140	2	1542097	0.556617175538507	cis	TPO;TPO;TPO;TPO	NA	NA	NA	NA	NA	NA	NA	NA
cg01030406	4	113374553	0.508126945036078	cis	NA	-2527	ENSG00000248697	TOX4P1	pseudogene	1	-2527	ENSG00000248697	TOX4P1
cg01039401	12	3070406	0.519527834468247	cis	TEAD4;TEAD4;TEAD4	1910	ENSG00000197905	TEAD4	protein_coding	1	1910	ENSG00000197905	TEAD4
cg01040361	8	143580770	0.500952176936198	cis	BAI1	NA	NA	NA	NA	NA	NA	NA	NA
cg01044637	3	13082751	0.441933347715549	cis	IQSEC1	NA	NA	NA	NA	NA	NA	NA	NA
cg01045132	19	11649571	0.617030258380535	cis	CNN1	39	ENSG00000130176	CNN1	protein_coding	1	39	ENSG00000130176	CNN1
cg01046026	14	100203730	0.615601664107546	cis	NA	-300	ENSG00000066629	EML1	protein_coding	1	-300	ENSG00000066629	EML1
cg01046511	17	7742971	0.439623535604626	cis	KDM6B	-251	ENSG00000132510	KDM6B	protein_coding	1	-251	ENSG00000132510	KDM6B
cg01050273	14	101120705	0.426943766923189	cis	NA	-2882	ENSG00000196273	LINC00523	lincRNA	1	-2882	ENSG00000196273	LINC00523
cg01050920	6	123109741	0.405268748243189	cis	SMPDL3A	-574	ENSG00000172594	SMPDL3A	protein_coding	1	-574	ENSG00000172594	SMPDL3A
cg01052636	4	645440	0.45611666890562	cis	PDE6B;PDE6B	3994	ENSG00000242686	RP11-1191J2.2	antisense	1	3994	ENSG00000242686	RP11-1191J2.2
cg01053087	8	637909	0.999999989814461	cis	ERICH1	NA	NA	NA	NA	NA	NA	NA	NA
cg01056004	10	98948259	0.706577981910825	cis	NA	-2582	ENSG00000187122	SLIT1	protein_coding	1	-2582	ENSG00000187122	SLIT1
cg01056242	12	131622739	0.583316996958297	cis	GPR133	NA	NA	NA	NA	NA	NA	NA	NA
cg01057656	19	45281140	0.536412832767642	cis	CBLC;CBLC;CBLC;CBLC	14	ENSG00000142273	CBLC	protein_coding	1	14	ENSG00000142273	CBLC
cg01057945	12	50303785	0.482003414429217	cis	LOC283332	1861	ENSG00000258135	RP11-70F11.11	lincRNA	2	-1951|1861	ENSG00000257771|ENSG00000258135	RP11-70F11.8|RP11-70F11.11
cg01059609	5	140904554	0.420902756126023	cis	DIAPH1;DIAPH1	NA	NA	NA	NA	NA	NA	NA	NA
cg01062020	1	162382848	0.764309662123484	cis	SH2D1B	-920	ENSG00000198574	SH2D1B	protein_coding	1	-920	ENSG00000198574	SH2D1B
cg01065977	19	18549689	0.999999927286074	cis	ISYNA1;ISYNA1;ISYNA1	-578	ENSG00000105655	ISYNA1	protein_coding	3	-2540|-578|4780	ENSG00000268199|ENSG00000105655|ENSG00000256989	CTD-3137H5.1|ISYNA1|AC010335.1
cg01066157	6	152451023	0.680123362226771	cis	SYNE1;SYNE1;SYNE1;SYNE1	NA	NA	NA	NA	NA	NA	NA	NA
cg01068407	7	150714809	0.567494882932557	cis	ATG9B	NA	NA	NA	NA	NA	NA	NA	NA
cg01072202	11	77522739	0.504248204720377	cis	RSF1	1983	ENSG00000219529	AP000580.1	pseudogene	1	1983	ENSG00000219529	AP000580.1
cg01072821	8	10382165	0.443708067324831	cis	T-SP1	-891	ENSG00000184647	PRSS55	protein_coding	1	-891	ENSG00000184647	PRSS55
cg01073332	20	62574023	0.763328520369467	cis	UCKL1;MIR1914;MIR647	56	ENSG00000207554	MIR647	miRNA	2	-1126|56	ENSG00000272045|ENSG00000207554	MIR1914|MIR647
cg01073479	16	3509474	0.645512824954963	cis	NAT15;NAT15;NAT15	1403	ENSG00000263212	LA16c-306E5.3	processed_transcript	1	1403	ENSG00000263212	LA16c-306E5.3
cg01073668	2	49115406	0.441467972889508	cis	NA	NA	NA	NA	NA	NA	NA	NA	NA
cg01079515	3	195576629	0.999999997389094	cis	NA	NA	NA	NA	NA	NA	NA	NA	NA
cg01080407	9	139302769	0.423992784550923	cis	SDCCAG3;SDCCAG3;SDCCAG3	2292	ENSG00000165689	SDCCAG3	protein_coding	2	-2341|2292	ENSG00000165688|ENSG00000165689	PMPCA|SDCCAG3
cg01080902	19	44039870	0.503329480633301	cis	ZNF575	NA	NA	NA	NA	NA	NA	NA	NA
cg01080924	22	46449550	0.535782078569539	cis	C22orf26;LOC150381	-35	ENSG00000241990	RP6-109B7.3	antisense	5	-199|-35|474|577|4490	ENSG00000197182|ENSG00000241990|ENSG00000182257|ENSG00000273289|ENSG00000231010	FLJ27365|RP6-109B7.3|C22orf26|RP6-109B7.5|RP6-109B7.2
cg01081083	22	25202766	0.425874792435825	cis	SGSM1;SGSM1;SGSM1;SGSM1	530	ENSG00000167037	SGSM1	protein_coding	1	530	ENSG00000167037	SGSM1
cg01081263	11	9112471	0.502860439025912	cis	SCUBE2;SCUBE2	-545	ENSG00000264984	MIR5691	miRNA	2	-3439|-545	ENSG00000213538|ENSG00000264984	KRT8P41|MIR5691
cg01081584	15	40268610	0.735046223224335	cis	EIF2AK4	NA	NA	NA	NA	NA	NA	NA	NA
cg01084566	4	175444482	0.65922089490275	cis	HPGD;HPGD;HPGD	-177	ENSG00000164120	HPGD	protein_coding	1	-177	ENSG00000164120	HPGD
cg01084740	14	61748243	0.508054980207461	cis	TMEM30B;TMEM30B	315	ENSG00000182107	TMEM30B	protein_coding	1	315	ENSG00000182107	TMEM30B
cg01086075	20	42296427	0.413298593523079	cis	MYBL2	673	ENSG00000101057	MYBL2	protein_coding	1	673	ENSG00000101057	MYBL2
cg01089249	2	171676553	0.645337628433994	cis	GAD1;GAD1	-2006	ENSG00000235934	AC007405.8	antisense	1	-2006	ENSG00000235934	AC007405.8
cg01089319	2	171676809	0.689940711741929	cis	GAD1;GAD1	-2262	ENSG00000235934	AC007405.8	antisense	1	-2262	ENSG00000235934	AC007405.8
cg01089498	4	11428985	0.411697204856424	cis	HS3ST1	2404	ENSG00000002587	HS3ST1	protein_coding	1	2404	ENSG00000002587	HS3ST1
cg01090161	6	34032747	0.422869334667155	cis	GRM4	4248	ENSG00000221779	AL590403.1	miRNA	1	4248	ENSG00000221779	AL590403.1
cg01090482	5	139365336	0.428647469486791	cis	NRG2;NRG2;NRG2;NRG2	NA	NA	NA	NA	NA	NA	NA	NA
cg01091514	4	184644613	0.999999906234637	cis	NA	NA	NA	NA	NA	NA	NA	NA	NA
cg01095658	14	68036318	0.652936274451753	cis	PLEKHH1	NA	NA	NA	NA	NA	NA	NA	NA
cg01097011	20	46987304	0.846408830031603	cis	LOC284749	-1389	ENSG00000235621	LINC00494	lincRNA	1	-1389	ENSG00000235621	LINC00494
cg01097196	11	71295678	0.467954117441561	cis	NA	-4784	ENSG00000249387	KRTAP5-14P	pseudogene	1	-4784	ENSG00000249387	KRTAP5-14P
cg01099024	14	70347833	0.589743420649913	cis	SMOC1;SMOC1	NA	NA	NA	NA	NA	NA	NA	NA
cg01100525	7	44083715	0.56297722781711	cis	DBNL;DBNL;DBNL	-524	ENSG00000136279	DBNL	protein_coding	3	-2224|-524|4945	ENSG00000228903|ENSG00000136279|ENSG00000235314	RASA4CP|DBNL|LINC00957
cg01101782	1	202778711	0.428268234710139	cis	KDM5B	-113	ENSG00000117139	KDM5B	protein_coding	3	-1371|-113|1246	ENSG00000228288|ENSG00000117139|ENSG00000260021	PCAT6|KDM5B|RP11-480I12.10
cg01102307	1	9340416	0.45401448119395	cis	NA	1966	ENSG00000252841	Z98044.1	miRNA	1	1966	ENSG00000252841	Z98044.1
cg01103827	21	40554221	0.459636187842501	cis	PSMG1;PSMG1	1556	ENSG00000183527	PSMG1	protein_coding	2	-2174|1556	ENSG00000272991|ENSG00000183527	AF129408.17|PSMG1
cg01106572	7	150744384	0.44126170345852	cis	ACCN3;ACCN3;ABCB8;ACCN3	-995	ENSG00000213199	ASIC3	protein_coding	1	-995	ENSG00000213199	ASIC3
cg01109535	16	24856104	0.553184584825964	cis	SLC5A11	-1058	ENSG00000158865	SLC5A11	protein_coding	1	-1058	ENSG00000158865	SLC5A11
cg01113488	6	119027122	0.54498672161515	cis	NA	4116	ENSG00000111860	CEP85L	protein_coding	1	4116	ENSG00000111860	CEP85L
cg01115389	3	194706051	0.67801957721694	cis	NA	NA	NA	NA	NA	NA	NA	NA	NA
cg01119319	7	38356808	0.535347344548613	cis	NA	1654	ENSG00000211695	TRGV9	TR_V_gene	1	1654	ENSG00000211695	TRGV9
cg01119831	7	2119608	0.567199452036982	cis	MAD1L1;MAD1L1;MAD1L1	NA	NA	NA	NA	NA	NA	NA	NA
cg01120509	16	698230	0.549017124609031	cis	WDR90;FAM195A	970	ENSG00000228201	AL022341.3	antisense	2	-1081|970	ENSG00000161996|ENSG00000228201	WDR90|AL022341.3
cg01132484	3	176916496	0.465351148985592	cis	TBL1XR1	-1235	ENSG00000177565	TBL1XR1	protein_coding	1	-1235	ENSG00000177565	TBL1XR1
cg01134012	8	144635316	0.570937629936055	cis	GSDMD	-61	ENSG00000104518	GSDMD	protein_coding	2	-3417|-61	ENSG00000254859|ENSG00000104518	RP11-661A12.5|GSDMD
cg01134260	7	63924733	0.547877990621531	cis	NA	-4830	ENSG00000228014	RP11-321E8.5	pseudogene	1	-4830	ENSG00000228014	RP11-321E8.5
cg01135546	17	45949828	0.54575771256492	cis	NA	NA	NA	NA	NA	NA	NA	NA	NA
cg01138652	22	19973978	0.530522605335342	cis	ARVCF	NA	NA	NA	NA	NA	NA	NA	NA
cg01139861	7	50343298	0.797936535022346	cis	IKZF1	-422	ENSG00000185811	IKZF1	protein_coding	1	-422	ENSG00000185811	IKZF1
cg01144436	11	17743946	0.494450235050474	cis	NA	2831	ENSG00000129152	MYOD1	protein_coding	1	2831	ENSG00000129152	MYOD1
cg01152025	9	15305873	0.728281096083387	cis	TTC39B;TTC39B;TTC39B;TTC39B	1485	ENSG00000155158	TTC39B	protein_coding	1	1485	ENSG00000155158	TTC39B
cg01152897	3	194705841	0.704423807673538	cis	NA	NA	NA	NA	NA	NA	NA	NA	NA
cg01154525	3	19144633	0.770276552427823	cis	NA	NA	NA	NA	NA	NA	NA	NA	NA
cg01156550	11	2292751	0.558289440058009	cis	ASCL2	-569	ENSG00000183734	ASCL2	protein_coding	1	-569	ENSG00000183734	ASCL2
cg01156747	7	120659	0.999999977971554	cis	NA	NA	NA	NA	NA	NA	NA	NA	NA
cg01157559	16	29166162	0.691746946537295	cis	NA	NA	NA	NA	NA	NA	NA	NA	NA
cg01161644	16	28270238	0.483714121484584	cis	NA	NA	NA	NA	NA	NA	NA	NA	NA
cg01166759	17	21934487	0.468257062048559	cis	NA	-232	ENSG00000266885	RP11-744K17.2	lincRNA	3	-471|-232|234	ENSG00000265705|ENSG00000266885|ENSG00000264543	RP11-744K17.8|RP11-744K17.2|RP11-744K17.7
cg01175394	2	113915885	0.539929082096066	cis	NA	983	ENSG00000125637	PSD4	protein_coding	1	983	ENSG00000125637	PSD4
cg01175610	12	12224246	0.429020500001214	cis	BCL2L14;BCL2L14;BCL2L14	NA	NA	NA	NA	NA	NA	NA	NA
cg01175812	12	4919001	0.743988863080545	cis	KCNA6;KCNA6	659	ENSG00000151079	KCNA6	protein_coding	2	-1194|659	ENSG00000256988|ENSG00000151079	RP11-234B24.4|KCNA6
cg01176694	16	14381731	0.595885056318984	cis	NA	NA	NA	NA	NA	NA	NA	NA	NA
cg01177709	4	47465011	0.550037979921999	cis	COMMD8	725	ENSG00000169019	COMMD8	protein_coding	1	725	ENSG00000169019	COMMD8
cg01178854	1	154913744	0.416489185369066	cis	NA	3898	ENSG00000270361	RP11-307C12.13	lincRNA	2	-4277|3898	ENSG00000163344|ENSG00000270361	PMVK|RP11-307C12.13
cg01181259	5	1856259	0.405008023662899	cis	NA	423	ENSG00000250417	CTD-2194D22.2	lincRNA	1	423	ENSG00000250417	CTD-2194D22.2
cg01181681	1	223317364	0.587221468702193	cis	TLR5	-27	ENSG00000236846	RP11-239E10.2	lincRNA	2	-740|-27	ENSG00000187554|ENSG00000236846	TLR5|RP11-239E10.2
cg01181940	5	478916	0.694987816120366	cis	SLC9A3	NA	NA	NA	NA	NA	NA	NA	NA
cg01183122	21	35884348	0.414809433020468	cis	KCNE1	225	ENSG00000180509	KCNE1	protein_coding	1	225	ENSG00000180509	KCNE1
cg01184676	4	175135429	0.455866386760594	cis	NA	NA	NA	NA	NA	NA	NA	NA	NA
cg01189915	7	128095027	0.58341265608544	cis	C7orf68;C7orf68	-867	ENSG00000273184	RP11-212P7.3	processed_transcript	3	-964|-876|-867	ENSG00000240758|ENSG00000135245|ENSG00000273184	RP11-155G14.6|HILPDA|RP11-212P7.3
cg01191064	5	121408893	0.628643400378455	cis	LOX	NA	NA	NA	NA	NA	NA	NA	NA
cg01191920	7	158217561	0.787827083722768	cis	PTPRN2;PTPRN2;PTPRN2	NA	NA	NA	NA	NA	NA	NA	NA
cg01192538	13	47472050	0.53055296561478	cis	HTR2A;HTR2A	-881	ENSG00000102468	HTR2A	protein_coding	1	-881	ENSG00000102468	HTR2A
cg01193554	1	41846683	0.617232175994667	cis	NA	NA	NA	NA	NA	NA	NA	NA	NA
cg01195214	16	1362243	0.728653849421363	cis	UBE2I;UBE2I;UBE2I;UBE2I	NA	NA	NA	NA	NA	NA	NA	NA
cg01198434	7	38409725	0.753331853782738	cis	NA	-1955	ENSG00000211701	TRGV1	TR_V_gene	1	-1955	ENSG00000211701	TRGV1
cg01198591	1	28909005	0.519313154161845	cis	SNORA16A;SNHG12	490	ENSG00000197989	SNHG12	antisense	2	-3671|490	ENSG00000221539|ENSG00000197989	SNORD99|SNHG12
cg01200051	7	55954647	0.560318324097264	cis	NA	-323	ENSG00000249773	MRPS17	protein_coding	2	-522|-323	ENSG00000178665|ENSG00000249773	ZNF713|MRPS17
cg01200442	1	26685827	0.420421543447507	cis	NA	NA	NA	NA	NA	NA	NA	NA	NA
cg01200585	1	228362443	0.455843757594859	cis	C1orf69	NA	NA	NA	NA	NA	NA	NA	NA
cg01201215	5	151137430	0.517204111872017	cis	ATOX1	3877	ENSG00000253921	CTB-113P19.3	antisense	1	3877	ENSG00000253921	CTB-113P19.3
cg01201512	12	740338	0.999999973698774	cis	NINJ2	281	ENSG00000177406	RP11-218M22.1	antisense	1	281	ENSG00000177406	RP11-218M22.1
cg01205584	1	226270724	0.727845747183091	cis	NA	-616	ENSG00000225518	RP11-396C23.2	lincRNA	1	-616	ENSG00000225518	RP11-396C23.2
cg01205935	13	99737585	0.52733492848774	cis	DOCK9;DOCK9	1294	ENSG00000088387	DOCK9	protein_coding	2	-2488|1294	ENSG00000260992|ENSG00000088387	DOCK9-AS2|DOCK9
cg01207473	6	159359940	0.589229175297391	cis	NA	NA	NA	NA	NA	NA	NA	NA	NA
cg01209199	6	43274833	0.405385151314081	cis	CRIP3	1702	ENSG00000146215	CRIP3	protein_coding	2	-3136|1702	ENSG00000219222|ENSG00000146215	RP11-480N24.3|CRIP3
cg01209296	20	62435316	0.457355111366955	cis	ZBTB46	-4113	ENSG00000231208	RP4-583P15.11	antisense	1	-4113	ENSG00000231208	RP4-583P15.11
cg01209566	8	125954151	0.504047704098016	cis	LOC157381	1856	ENSG00000255313	RP11-1082L8.2	lincRNA	1	1856	ENSG00000255313	RP11-1082L8.2
cg01209642	6	170581355	0.680798851335553	cis	NA	-207	ENSG00000227508	RP5-894D12.3	lincRNA	2	-207|4495	ENSG00000227508|ENSG00000271820	RP5-894D12.3|RP5-894D12.5
cg01213599	10	126704259	0.719086625458612	cis	CTBP2;CTBP2;CTBP2	NA	NA	NA	NA	NA	NA	NA	NA
cg01217984	7	27143235	0.611119337504386	cis	HOXA2	-805	ENSG00000105996	HOXA2	protein_coding	2	-4161|-805	ENSG00000253552|ENSG00000105996	HOXA-AS2|HOXA2
cg01218414	7	5937486	0.999999714773447	cis	C7orf28A	-870	ENSG00000122674	CCZ1	protein_coding	1	-870	ENSG00000122674	CCZ1
cg01221157	16	8807011	0.699993387065794	cis	ABAT;ABAT;ABAT	NA	NA	NA	NA	NA	NA	NA	NA
cg01227028	10	43277745	0.429368797386306	cis	BMS1	-504	ENSG00000165733	BMS1	protein_coding	1	-504	ENSG00000165733	BMS1
cg01229787	15	100048371	0.614638831499745	cis	NA	NA	NA	NA	NA	NA	NA	NA	NA
cg01229865	13	113528751	0.71691981411005	cis	ATP11A;ATP11A	NA	NA	NA	NA	NA	NA	NA	NA
cg01233518	21	44837158	0.570205589993161	cis	SIK1	NA	NA	NA	NA	NA	NA	NA	NA
cg01234420	22	46453808	0.416664078027995	cis	LOC150381	232	ENSG00000231010	RP6-109B7.2	lincRNA	5	-3784|232|4059|4223|4835	ENSG00000182257|ENSG00000231010|ENSG00000197182|ENSG00000241990|ENSG00000273289	C22orf26|RP6-109B7.2|FLJ27365|RP6-109B7.3|RP6-109B7.5
cg01235000	5	175306128	0.999999959859547	cis	CPLX2;CPLX2	NA	NA	NA	NA	NA	NA	NA	NA
cg01237056	22	43739992	0.422227692553743	cis	SCUBE1	-598	ENSG00000159307	SCUBE1	protein_coding	1	-598	ENSG00000159307	SCUBE1
cg01238669	7	21797276	0.759171698785826	cis	DNAH11	NA	NA	NA	NA	NA	NA	NA	NA
cg01238672	6	170232143	0.56835774857733	cis	NA	NA	NA	NA	NA	NA	NA	NA	NA
cg01239735	12	214224	0.52484737682428	cis	IQSEC3;IQSEC3	NA	NA	NA	NA	NA	NA	NA	NA
cg01240599	11	67418045	0.782632696913237	cis	ACY3	85	ENSG00000132744	ACY3	protein_coding	2	85|2830	ENSG00000132744|ENSG00000227834	ACY3|AP003385.2
cg01240931	5	112074043	0.479667155774324	cis	APC;APC;APC	NA	NA	NA	NA	NA	NA	NA	NA
cg01242196	6	33990181	0.454479152576492	cis	GRM4	NA	NA	NA	NA	NA	NA	NA	NA
cg01247537	6	27842098	0.594616355915077	cis	HIST1H4L	-809	ENSG00000198558	HIST1H4L	protein_coding	2	-1999|-809	ENSG00000182572|ENSG00000198558	HIST1H3I|HIST1H4L
cg01248878	17	58155376	0.695621236052566	cis	HEATR6	916	ENSG00000068097	HEATR6	protein_coding	2	-1294|916	ENSG00000267416|ENSG00000068097	CTD-2319I12.2|HEATR6
cg01251360	16	68772225	0.699061397310386	cis	CDH1	1097	ENSG00000039068	CDH1	protein_coding	2	-4158|1097	ENSG00000200558|ENSG00000039068	RNA5SP429|CDH1
cg01251548	11	17372745	0.659777384392865	cis	DKFZp686O24166	-528	ENSG00000188211	NCR3LG1	protein_coding	1	-528	ENSG00000188211	NCR3LG1
cg01251603	15	26874098	0.535618524229471	cis	GABRB3;GABRB3	NA	NA	NA	NA	NA	NA	NA	NA
cg01252526	16	711033	0.784458185780948	cis	WDR90	-4839	ENSG00000262528	LA16c-349E10.1	antisense	1	-4839	ENSG00000262528	LA16c-349E10.1
cg01253033	13	37186557	0.716208807694915	cis	NA	NA	NA	NA	NA	NA	NA	NA	NA
cg01253676	6	33280212	0.653454327356979	cis	TAPBP;TAPBP;TAPBP	1952	ENSG00000231925	TAPBP	protein_coding	1	1952	ENSG00000231925	TAPBP
cg01256539	5	119802022	0.596799289698978	cis	PRR16	2049	ENSG00000184838	PRR16	protein_coding	1	2049	ENSG00000184838	PRR16
cg01256987	12	42539512	0.425827229713677	cis	GXYLT1;GXYLT1	-831	ENSG00000151233	GXYLT1	protein_coding	1	-831	ENSG00000151233	GXYLT1
cg01260170	1	17020230	0.4765308810141	cis	ESPNP	NA	NA	NA	NA	NA	NA	NA	NA
cg01260603	6	156203054	0.638897449562099	cis	NA	NA	NA	NA	NA	NA	NA	NA	NA
cg01261351	10	118030292	0.413940182639621	cis	GFRA1;GFRA1;GFRA1	2687	ENSG00000151892	GFRA1	protein_coding	1	2687	ENSG00000151892	GFRA1
cg01262865	16	75282094	0.411648901810343	cis	BCAR1;BCAR1;BCAR1;BCAR1;BCAR1;BCAR1;BCAR1;BCAR1;BCAR1	NA	NA	NA	NA	NA	NA	NA	NA
cg01263077	19	17316300	0.680599423406741	cis	MYO9B;MYO9B	2519	ENSG00000269480	CTD-3032J10.3	antisense	1	2519	ENSG00000269480	CTD-3032J10.3
cg01263165	13	25512792	0.999997871483488	cis	LOC646405	-4921	ENSG00000251299	SLC25A15P3	pseudogene	1	-4921	ENSG00000251299	SLC25A15P3
cg01264106	22	38071602	0.435539491729271	cis	LGALS1	-13	ENSG00000100097	LGALS1	protein_coding	1	-13	ENSG00000100097	LGALS1
cg01264639	5	73839484	0.759580014732924	cis	NA	NA	NA	NA	NA	NA	NA	NA	NA
cg01266850	22	45016702	0.666323817073703	cis	NA	4597	ENSG00000234300	LINC00229	lincRNA	1	4597	ENSG00000234300	LINC00229
cg01267709	14	23623756	0.490490775329892	cis	SLC7A8;SLC7A8	1867	ENSG00000202229	RNU6-1138P	snRNA	1	1867	ENSG00000202229	RNU6-1138P
cg01268571	2	170624998	0.478017184173882	cis	NA	311	ENSG00000231550	PTCHD3P2	pseudogene	1	311	ENSG00000231550	PTCHD3P2
cg01271695	2	1719323	0.583672900970767	cis	PXDN	NA	NA	NA	NA	NA	NA	NA	NA
cg01273330	2	28605224	0.794962002763294	cis	NA	NA	NA	NA	NA	NA	NA	NA	NA
cg01274643	11	1283946	0.549395183436338	cis	NA	NA	NA	NA	NA	NA	NA	NA	NA
cg01275669	7	47294004	0.431367578982844	cis	NA	NA	NA	NA	NA	NA	NA	NA	NA
cg01278873	19	44764101	0.640633911088249	cis	ZNF233;ZNF233	NA	NA	NA	NA	NA	NA	NA	NA
cg01280080	2	216177276	0.679032574617972	cis	ATIC	736	ENSG00000138363	ATIC	protein_coding	1	736	ENSG00000138363	ATIC
cg01284415	19	49457725	0.468020397719544	cis	BAX;BAX;BAX;BAX;BAX	-347	ENSG00000087088	BAX	protein_coding	1	-347	ENSG00000087088	BAX
cg01284438	5	175250977	0.655209722343896	cis	CPLX2	NA	NA	NA	NA	NA	NA	NA	NA
cg01285435	8	145654565	0.406974424777761	cis	VPS28;NFKBIL2;VPS28	-634	ENSG00000160948	VPS28	protein_coding	1	-634	ENSG00000160948	VPS28
cg01285926	7	56242554	0.564220756398949	cis	NA	-773	ENSG00000233028	RP4-725G10.4	pseudogene	1	-773	ENSG00000233028	RP4-725G10.4
cg01286685	6	30039025	0.680135690461861	cis	RNF39;RNF39	4539	ENSG00000204619	PPP1R11	protein_coding	2	4539|4639	ENSG00000204619|ENSG00000204618	PPP1R11|RNF39
cg01286930	2	54783773	0.676880910893153	cis	SPTBN1	NA	NA	NA	NA	NA	NA	NA	NA
cg01289352	7	39074034	0.413352696254746	cis	POU6F2;POU6F2	NA	NA	NA	NA	NA	NA	NA	NA
cg01290755	12	129554587	0.999999926300959	cis	NA	NA	NA	NA	NA	NA	NA	NA	NA
cg01291336	7	150949495	0.464975500676585	cis	SMARCD3;SMARCD3	3084	ENSG00000243018	RP5-1070G24.2	antisense	1	3084	ENSG00000243018	RP5-1070G24.2
cg01292810	3	184241840	0.999999160916681	cis	NA	NA	NA	NA	NA	NA	NA	NA	NA
cg01292846	17	33672543	0.534201054294184	cis	NA	1293	ENSG00000267271	RP11-686D22.2	pseudogene	1	1293	ENSG00000267271	RP11-686D22.2
cg01296889	3	54122032	0.434968479351857	cis	NA	NA	NA	NA	NA	NA	NA	NA	NA
cg01299279	18	13619524	0.796763630753125	cis	C18orf1;C18orf1;C18orf1;C18orf1;C18orf1;C18orf1	NA	NA	NA	NA	NA	NA	NA	NA
cg01299579	2	10830716	0.695648030311237	cis	NOL10	246	ENSG00000243819	RN7SL832P	lincRNA	2	-615|246	ENSG00000115761|ENSG00000243819	NOL10|RN7SL832P
cg01299997	7	100886961	0.504614208121743	cis	FIS1	-4860	ENSG00000106404	CLDN15	protein_coding	1	-4860	ENSG00000106404	CLDN15
cg01300914	6	2763797	0.503873546125175	cis	NA	-1851	ENSG00000124535	WRNIP1	protein_coding	1	-1851	ENSG00000124535	WRNIP1
cg01302019	3	143689584	0.512490965253693	cis	C3orf58	-1056	ENSG00000181744	C3orf58	protein_coding	1	-1056	ENSG00000181744	C3orf58
cg01302562	12	130998679	0.800454801648307	cis	RIMBP2	NA	NA	NA	NA	NA	NA	NA	NA
cg01305291	2	242003078	0.40384638813761	cis	SNED1	455	ENSG00000225521	AC005237.4	antisense	1	455	ENSG00000225521	AC005237.4
cg01308968	4	58061859	0.423063088921742	cis	NA	NA	NA	NA	NA	NA	NA	NA	NA
cg01309870	6	28584035	0.423344126307811	cis	NA	-46	ENSG00000232040	SCAND3	protein_coding	1	-46	ENSG00000232040	SCAND3
cg01310397	3	195490033	0.999999946935662	cis	MUC4;MUC4;MUC4	NA	NA	NA	NA	NA	NA	NA	NA
cg01310750	19	52996548	0.585062088999938	cis	ZNF578	NA	NA	NA	NA	NA	NA	NA	NA
cg01312482	5	178451176	0.67052728289226	cis	ZNF879	423	ENSG00000234284	ZNF879	protein_coding	1	423	ENSG00000234284	ZNF879
cg01320298	3	15160158	0.588698257857764	cis	NA	NA	NA	NA	NA	NA	NA	NA	NA
cg01320433	6	169630013	0.533462609775993	cis	THBS2	NA	NA	NA	NA	NA	NA	NA	NA
cg01320579	17	75405842	0.772367453223487	cis	SEPT9;SEPT9;SEPT9;SEPT9;SEPT9	NA	NA	NA	NA	NA	NA	NA	NA
cg01321174	4	1041044	0.422765941271236	cis	NA	NA	NA	NA	NA	NA	NA	NA	NA
cg01321189	12	32259338	0.601331351913403	cis	BICD1;BICD1	-431	ENSG00000151746	BICD1	protein_coding	2	-431|1124	ENSG00000151746|ENSG00000257530	BICD1|RP11-843B15.2
cg01322214	7	25219198	0.752508971366761	cis	C7orf31	777	ENSG00000153790	C7orf31	protein_coding	1	777	ENSG00000153790	C7orf31
cg01323777	17	7832943	0.518057218485183	cis	KCNAB3	178	ENSG00000170049	KCNAB3	protein_coding	4	-2476|178|997|2498	ENSG00000170037|ENSG00000170049|ENSG00000262730|ENSG00000170043	CNTROB|KCNAB3|RP11-1099M24.7|TRAPPC1
cg01324474	12	54758545	0.415764783081028	cis	GPR84	-274	ENSG00000139572	GPR84	protein_coding	1	-274	ENSG00000139572	GPR84
cg01324550	17	46676099	0.54968519079158	cis	LOC404266;LOC404266;LOC404266;LOC404266;HOXB6;LOC404266	-4776	ENSG00000120075	HOXB5	protein_coding	1	-4776	ENSG00000120075	HOXB5
cg01328833	19	4277322	0.437758129373033	cis	SHD	-1276	ENSG00000105251	SHD	protein_coding	1	-1276	ENSG00000105251	SHD
cg01329057	2	241585874	0.742651061931478	cis	NA	NA	NA	NA	NA	NA	NA	NA	NA
cg01329511	2	73440431	0.402918112943442	cis	SMYD5	-919	ENSG00000135632	SMYD5	protein_coding	1	-919	ENSG00000135632	SMYD5
cg01331196	3	11287078	0.804551992776342	cis	HRH1;HRH1;HRH1	NA	NA	NA	NA	NA	NA	NA	NA
cg01335087	22	19950166	0.488867850638202	cis	COMT;COMT;COMT;COMT;COMT	-1110	ENSG00000265087	MIR4761	miRNA	1	-1110	ENSG00000265087	MIR4761
cg01338139	15	38987640	0.745094862488704	cis	C15orf53	-1159	ENSG00000175779	C15orf53	protein_coding	1	-1159	ENSG00000175779	C15orf53
cg01340163	4	55990582	0.433027089249893	cis	KDR	1174	ENSG00000128052	KDR	protein_coding	1	1174	ENSG00000128052	KDR
cg01342115	3	134031663	0.503422096363583	cis	NA	-755	ENSG00000240006	RP11-200A1.1	lincRNA	1	-755	ENSG00000240006	RP11-200A1.1
cg01342572	13	113540189	0.814461720153034	cis	ATP11A;ATP11A	638	ENSG00000234603	AL356740.1	pseudogene	1	638	ENSG00000234603	AL356740.1
cg01343363	16	58533808	0.778762098990624	cis	NDRG4;NDRG4;NDRG4	2996	ENSG00000200556	RNU6-103P	snRNA	1	2996	ENSG00000200556	RNU6-103P
cg01345354	6	2892152	0.817981168174746	cis	SERPINB9	NA	NA	NA	NA	NA	NA	NA	NA
cg01346077	3	125931526	0.709771223234985	cis	NA	NA	NA	NA	NA	NA	NA	NA	NA
cg01347035	10	42607194	0.419208634926444	cis	NA	NA	NA	NA	NA	NA	NA	NA	NA
cg01348922	17	77707012	0.999999902492606	cis	ENPP7	2331	ENSG00000182156	ENPP7	protein_coding	1	2331	ENSG00000182156	ENPP7
cg01349903	7	71148142	0.518477825756369	cis	WBSCR17	2590	ENSG00000199940	RN7SKP75	misc_RNA	1	2590	ENSG00000199940	RN7SKP75
cg01350934	16	57335130	0.644467483991231	cis	NA	NA	NA	NA	NA	NA	NA	NA	NA
cg01352472	12	51154575	0.696568632828428	cis	NA	-2918	ENSG00000123268	ATF1	protein_coding	2	-2918|3900	ENSG00000123268|ENSG00000271018	ATF1|RP11-60E8.2
cg01352688	4	6072234	0.676578548590175	cis	JAKMIP1;JAKMIP1	NA	NA	NA	NA	NA	NA	NA	NA
cg01353448	7	31726912	0.747844684023581	cis	C7orf16;C7orf16;C7orf16;C7orf16	583	ENSG00000106341	PPP1R17	protein_coding	1	583	ENSG00000106341	PPP1R17
cg01353941	3	191781655	0.621061422727196	cis	NA	NA	NA	NA	NA	NA	NA	NA	NA
cg01354046	5	171057339	0.785180999881376	cis	NA	NA	NA	NA	NA	NA	NA	NA	NA
cg01354088	2	10183140	0.835866208969686	cis	KLF11	164	ENSG00000172059	KLF11	protein_coding	2	-2350|164	ENSG00000260077|ENSG00000172059	RP11-254F7.2|KLF11
cg01359534	1	154293651	0.499464545931749	cis	AQP10	85	ENSG00000143595	AQP10	protein_coding	2	-4378|85	ENSG00000143515|ENSG00000143595	ATP8B2|AQP10
cg01359822	21	40176597	0.843355574230855	cis	ETS2	-634	ENSG00000157557	ETS2	protein_coding	1	-634	ENSG00000157557	ETS2
cg01360605	20	58983676	0.459642274371345	cis	NA	NA	NA	NA	NA	NA	NA	NA	NA
cg01363198	3	134878739	0.59971465198277	cis	EPHB1	NA	NA	NA	NA	NA	NA	NA	NA
cg01363324	9	124979353	0.424917996693806	cis	LHX6;LHX6	NA	NA	NA	NA	NA	NA	NA	NA
cg01363734	12	117482953	0.793948911840717	cis	TESC;TESC;TESC	NA	NA	NA	NA	NA	NA	NA	NA
cg01366725	15	93823703	0.554015441215142	cis	NA	NA	NA	NA	NA	NA	NA	NA	NA
cg01370449	7	27183369	0.517213302290773	cis	HOXA5	-82	ENSG00000106004	HOXA5	protein_coding	1	-82	ENSG00000106004	HOXA5
cg01378151	5	165733	0.525032533483579	cis	PLEKHG4B	NA	NA	NA	NA	NA	NA	NA	NA
cg01380607	19	996373	0.760784074726711	cis	NA	-3228	ENSG00000269169	AC004528.1	protein_coding	2	-4045|-3228	ENSG00000116032|ENSG00000269169	GRIN3B|AC004528.1
cg01382860	19	49700021	0.618707945818237	cis	TRPM4	NA	NA	NA	NA	NA	NA	NA	NA
cg01385052	8	140643119	0.514227795658092	cis	KCNK9	NA	NA	NA	NA	NA	NA	NA	NA
cg01385198	11	68856225	0.434741639893514	cis	TPCN2	NA	NA	NA	NA	NA	NA	NA	NA
cg01386493	8	37824529	0.479063695943164	cis	ADRB3	-46	ENSG00000188778	ADRB3	protein_coding	1	-46	ENSG00000188778	ADRB3
cg01389428	16	11594557	0.739332057414605	cis	NA	NA	NA	NA	NA	NA	NA	NA	NA
cg01391297	1	155530669	0.478437496310518	cis	LOC645676;ASH1L	-1152	ENSG00000235919	ASH1L-AS1	processed_transcript	2	-1152|1929	ENSG00000235919|ENSG00000116539	ASH1L-AS1|ASH1L
cg01393985	6	89927651	0.502904623695956	cis	GABRR1	NA	NA	NA	NA	NA	NA	NA	NA
cg01394167	4	9479622	0.999999993388206	cis	NA	NA	NA	NA	NA	NA	NA	NA	NA
cg01394339	6	73972288	0.715736772547137	cis	KHDC1	-443	ENSG00000263378	AC019205.1	miRNA	3	-650|-443|631	ENSG00000229852|ENSG00000263378|ENSG00000243501	RP11-398K22.12|AC019205.1|RP11-257K9.8
cg01395667	1	17020878	0.691287302290753	cis	ESPNP	NA	NA	NA	NA	NA	NA	NA	NA
cg01397325	11	20386022	0.694884253867348	cis	HTATIP2;HTATIP2;HTATIP2;HTATIP2;HTATIP2	791	ENSG00000109854	HTATIP2	protein_coding	1	791	ENSG00000109854	HTATIP2
cg01397939	19	14583568	0.406614335345587	cis	PTGER1	2606	ENSG00000160951	PTGER1	protein_coding	1	2606	ENSG00000160951	PTGER1
cg01400671	9	90622100	0.604516255985641	cis	NA	NA	NA	NA	NA	NA	NA	NA	NA
cg01400685	11	61598025	0.598301372935489	cis	FADS2	-1235	ENSG00000149485	FADS1	protein_coding	1	-1235	ENSG00000149485	FADS1
cg01400822	1	53067365	0.404052547421709	cis	GPX7	-679	ENSG00000116157	GPX7	protein_coding	1	-679	ENSG00000116157	GPX7
cg01401641	19	31839171	0.403373059656203	cis	TSHZ3	-616	ENSG00000267662	AC007796.1	antisense	2	-616|1282	ENSG00000267662|ENSG00000121297	AC007796.1|TSHZ3
cg01403030	9	19026479	0.643832998311941	cis	FAM154A	-411	ENSG00000236680	RP11-296P7.4	pseudogene	1	-411	ENSG00000236680	RP11-296P7.4
cg01404873	13	50701050	0.772571918000399	cis	DLEU2	-1194	ENSG00000231607	DLEU2	processed_transcript	1	-1194	ENSG00000231607	DLEU2
cg01405107	17	46671635	0.713245688218851	cis	LOC404266;LOC404266;LOC404266;HOXB5;LOC404266	-312	ENSG00000120075	HOXB5	protein_coding	1	-312	ENSG00000120075	HOXB5
cg01405445	19	36246406	0.43743180839905	cis	HSPB6	939	ENSG00000267328	AC002398.12	antisense	4	-2638|-2090|939|2574	ENSG00000167595|ENSG00000267439|ENSG00000267328|ENSG00000004776	C19orf55|AC002398.11|AC002398.12|HSPB6
cg01407332	12	131617092	0.674931889759426	cis	GPR133	NA	NA	NA	NA	NA	NA	NA	NA
cg01409207	12	117538129	0.45780257539401	cis	TESC;TESC;TESC	843	ENSG00000258285	RP11-103B5.2	lincRNA	2	-845|843	ENSG00000088992|ENSG00000258285	TESC|RP11-103B5.2
cg01411366	3	112012867	0.567334676351203	cis	SLC9A10	238	ENSG00000172139	SLC9C1	protein_coding	1	238	ENSG00000172139	SLC9C1
cg01412762	2	29751968	0.73659900593938	cis	ALK	NA	NA	NA	NA	NA	NA	NA	NA
cg01413268	19	51602462	0.421988326881983	cis	CTU1	NA	NA	NA	NA	NA	NA	NA	NA
cg01413354	9	136017755	0.999999853503386	cis	RALGDS	NA	NA	NA	NA	NA	NA	NA	NA
cg01413698	2	7237107	0.403168589229567	cis	NA	NA	NA	NA	NA	NA	NA	NA	NA
cg01413790	19	35330180	0.999999989864123	cis	NA	1387	ENSG00000269086	CTC-523E23.5	lincRNA	2	1387|1938	ENSG00000269086|ENSG00000203442	CTC-523E23.5|AC008555.1
cg01413809	1	85462483	0.702774072787989	cis	MCOLN2	313	ENSG00000153898	MCOLN2	protein_coding	2	-2347|313	ENSG00000162643|ENSG00000153898	WDR63|MCOLN2
cg01414882	7	27192480	0.506566744372176	cis	NA	-263	ENSG00000272801	RP1-170O19.23	processed_transcript	4	-2258|-300|-280|-263	ENSG00000106006|ENSG00000273433|ENSG00000105997|ENSG00000272801	HOXA6|RP1-170O19.22|HOXA3|RP1-170O19.23
cg01415562	22	27152635	0.4906319857705	cis	NA	NA	NA	NA	NA	NA	NA	NA	NA
cg01416388	22	39784598	0.79408547092105	cis	NA	NA	NA	NA	NA	NA	NA	NA	NA
cg01418527	7	5631189	0.623483700273669	cis	FSCN1	-1250	ENSG00000075618	FSCN1	protein_coding	1	-1250	ENSG00000075618	FSCN1
cg01418618	19	12377078	0.451921312285228	cis	NA	NA	NA	NA	NA	NA	NA	NA	NA
cg01419914	17	79374691	0.606178642957016	cis	BAHCC1	-113	ENSG00000266392	MIR4740	miRNA	2	-113|1151	ENSG00000266392|ENSG00000171282	MIR4740|RP11-1055B8.7
cg01420388	1	11714254	0.519645584861012	cis	FBXO44;FBXO2;FBXO44;FBXO44;FBXO44	-178	ENSG00000132879	FBXO44	protein_coding	2	-178|1588	ENSG00000132879|ENSG00000116661	FBXO44|FBXO2
cg01421119	1	211555733	0.420084993230963	cis	C1orf97	-412	ENSG00000153363	LINC00467	processed_transcript	1	-412	ENSG00000153363	LINC00467
cg01421309	13	114084041	0.532991782265006	cis	ADPRHL1;ADPRHL1	NA	NA	NA	NA	NA	NA	NA	NA
cg01421539	17	10748125	0.520753457987635	cis	NA	-4733	ENSG00000263508	RP11-963H4.3	lincRNA	1	-4733	ENSG00000263508	RP11-963H4.3
cg01422274	11	849088	0.567694300442717	cis	TSPAN4;TSPAN4;TSPAN4;TSPAN4;TSPAN4;TSPAN4;TSPAN4	NA	NA	NA	NA	NA	NA	NA	NA
cg01422467	4	103998289	0.439055130174921	cis	NHEDC2	NA	NA	NA	NA	NA	NA	NA	NA
cg01426808	8	117487124	0.404253997081831	cis	NA	NA	NA	NA	NA	NA	NA	NA	NA
cg01427815	1	165811984	0.836276330756003	cis	UCK2	NA	NA	NA	NA	NA	NA	NA	NA
cg01429859	1	16163775	0.68597065621243	cis	FLJ37453	NA	NA	NA	NA	NA	NA	NA	NA
cg01430970	17	79905219	0.590694738605076	cis	MYADML2	-110	ENSG00000185105	MYADML2	protein_coding	2	-4931|-110	ENSG00000183010|ENSG00000185105	PYCR1|MYADML2
cg01431340	6	110680085	0.489028619710724	cis	C6orf186	-610	ENSG00000053328	METTL24	protein_coding	1	-610	ENSG00000053328	METTL24
cg01433610	17	5403879	0.501753836016043	cis	LOC728392;LOC728392	NA	NA	NA	NA	NA	NA	NA	NA
cg01436254	3	121796580	0.463299078102946	cis	CD86;CD86	NA	NA	NA	NA	NA	NA	NA	NA
cg01436998	19	38308263	0.443709338741702	cis	NA	264	ENSG00000267640	CTD-2554C21.2	lincRNA	2	-323|264	ENSG00000189144|ENSG00000267640	ZNF573|CTD-2554C21.2
cg01438090	11	30502936	0.602089504551621	cis	MPPED2;MPPED2	NA	NA	NA	NA	NA	NA	NA	NA
cg01438868	3	177802381	0.480237433233339	cis	NA	NA	NA	NA	NA	NA	NA	NA	NA
cg01439408	7	75443075	0.406967994104029	cis	CCL24	NA	NA	NA	NA	NA	NA	NA	NA
cg01440864	17	44892087	0.506608846115436	cis	WNT3	NA	NA	NA	NA	NA	NA	NA	NA
cg01442953	19	58549906	0.741566430532356	cis	ZSCAN1	4506	ENSG00000152467	ZSCAN1	protein_coding	1	4506	ENSG00000152467	ZSCAN1
cg01443452	19	36024439	0.565309768886869	cis	GAPDHS	125	ENSG00000105679	GAPDHS	protein_coding	1	125	ENSG00000105679	GAPDHS
cg01444808	5	132113860	0.56188209309665	cis	SEPT8;SEPT8;SEPT8;SEPT8	NA	NA	NA	NA	NA	NA	NA	NA
cg01446217	9	5831674	0.429449698777464	cis	ERMP1	1443	ENSG00000099219	ERMP1	protein_coding	1	1443	ENSG00000099219	ERMP1
cg01446692	9	14723496	0.568436283062538	cis	CER1	-781	ENSG00000147869	CER1	protein_coding	1	-781	ENSG00000147869	CER1
cg01447828	19	40919465	0.593031876609225	cis	PRX;PRX	-192	ENSG00000105227	PRX	protein_coding	1	-192	ENSG00000105227	PRX
cg01448562	3	133502909	0.644069196195314	cis	NA	32	ENSG00000144867	SRPRB	protein_coding	1	32	ENSG00000144867	SRPRB
cg01458105	10	134045514	0.829480667903899	cis	STK32C	NA	NA	NA	NA	NA	NA	NA	NA
cg01459453	1	169599212	0.618130391223327	cis	SELP	219	ENSG00000174175	SELP	protein_coding	1	219	ENSG00000174175	SELP
cg01459854	14	62583388	0.400983033263957	cis	FLJ43390	505	ENSG00000258903	RP11-355I22.2	lincRNA	3	-809|505|2317	ENSG00000186369|ENSG00000258903|ENSG00000258403	LINC00643|RP11-355I22.2|RP11-355I22.6
cg01462607	19	52206446	0.503281663181351	cis	NCRNA00085	NA	NA	NA	NA	NA	NA	NA	NA
cg01465596	1	42381916	0.603520411863721	cis	HIVEP3;HIVEP3	NA	NA	NA	NA	NA	NA	NA	NA
cg01466491	19	10523363	0.68636671275861	cis	NA	-4086	ENSG00000065989	PDE4A	protein_coding	1	-4086	ENSG00000065989	PDE4A
cg01467882	2	153192938	0.483803950911539	cis	FMNL2	1187	ENSG00000157827	FMNL2	protein_coding	1	1187	ENSG00000157827	FMNL2
cg01468220	16	779026	0.473931536461277	cis	HAGHL;HAGHL	-2072	ENSG00000162004	CCDC78	protein_coding	2	-2072|2090	ENSG00000162004|ENSG00000103253	CCDC78|HAGHL
cg01469847	11	1771930	0.448991529184186	cis	HCCA2	-109	ENSG00000244242	IFITM10	protein_coding	1	-109	ENSG00000244242	IFITM10
cg01471232	11	415430	0.553749869193541	cis	SIGIRR;SIGIRR;SIGIRR	2025	ENSG00000185187	SIGIRR	protein_coding	1	2025	ENSG00000185187	SIGIRR
cg01471372	8	38592365	0.493739274264733	cis	TACC1	NA	NA	NA	NA	NA	NA	NA	NA
cg01472464	2	3383078	0.593279699124901	cis	TTC15;TSSC1	-368	ENSG00000171853	TRAPPC12	protein_coding	2	-1425|-368	ENSG00000032389|ENSG00000171853	TSSC1|TRAPPC12
cg01474003	19	57705676	0.68871853910131	cis	ZNF264	2808	ENSG00000083844	ZNF264	protein_coding	1	2808	ENSG00000083844	ZNF264
cg01475377	6	109611718	0.46331395062097	cis	NA	-12	ENSG00000219700	PTCHD3P3	pseudogene	4	-513|-12|843|2075	ENSG00000203799|ENSG00000219700|ENSG00000238474|ENSG00000233908	CCDC162P|PTCHD3P3|snoU13|RP11-425D10.1
cg01477861	4	77609841	0.619217747137527	cis	SHROOM3	NA	NA	NA	NA	NA	NA	NA	NA
cg01479473	16	1524174	0.642659210546158	cis	CLCN7;CLCN7	1407	ENSG00000103249	CLCN7	protein_coding	3	-3657|-1489|1407	ENSG00000219027|ENSG00000261430|ENSG00000103249	RPS3AP2|LA16c-390E6.3|CLCN7
cg01479768	2	731298	0.763236677075803	cis	NA	-74	ENSG00000227713	AC116609.1	lincRNA	1	-74	ENSG00000227713	AC116609.1
cg01480180	7	90896329	0.999999998589804	cis	FZD1;FZD1	2546	ENSG00000157240	FZD1	protein_coding	1	2546	ENSG00000157240	FZD1
cg01483119	17	80551543	0.621501126845491	cis	FOXK2	NA	NA	NA	NA	NA	NA	NA	NA
cg01483139	4	187549458	0.401404081782096	cis	FAT1	NA	NA	NA	NA	NA	NA	NA	NA
cg01484487	2	74726892	0.811093219255922	cis	LBX2	-398	ENSG00000258821	AC005041.17	antisense	4	-2830|-1952|-398|3551	ENSG00000257702|ENSG00000272183|ENSG00000258821|ENSG00000179528	LBX2-AS1|RP11-523H20.3|AC005041.17|LBX2
cg01486558	3	42132870	0.506567598580646	cis	TRAK1;TRAK1	NA	NA	NA	NA	NA	NA	NA	NA
cg01487683	6	5031084	0.543563979696372	cis	NA	878	ENSG00000272142	RP11-428J1.5	lincRNA	1	878	ENSG00000272142	RP11-428J1.5
cg01490728	9	136565608	0.560948185924102	cis	SARDH;SARDH	NA	NA	NA	NA	NA	NA	NA	NA
cg01493727	6	6000601	0.575916491647713	cis	NRN1	NA	NA	NA	NA	NA	NA	NA	NA
cg01494348	8	144660395	0.999999894681032	cis	NAPRT1	424	ENSG00000147813	NAPRT1	protein_coding	3	-1411|424|4735	ENSG00000254741|ENSG00000147813|ENSG00000255050	RP11-661A12.7|NAPRT1|RP11-661A12.9
cg01496203	4	121843035	0.423414992841296	cis	PRDM5	990	ENSG00000138738	PRDM5	protein_coding	1	990	ENSG00000138738	PRDM5
cg01497154	20	3661910	0.467132564258671	cis	ADAM33;ADAM33	983	ENSG00000149451	ADAM33	protein_coding	1	983	ENSG00000149451	ADAM33
cg01501896	17	40274670	0.460608617682164	cis	HSPB9;KAT2A	-86	ENSG00000197723	HSPB9	protein_coding	2	-1294|-86	ENSG00000108773|ENSG00000197723	KAT2A|HSPB9
cg01503516	15	85202406	0.5250116329579	cis	NMB;NMB	-612	ENSG00000197696	NMB	protein_coding	2	-4832|-612	ENSG00000177082|ENSG00000197696	WDR73|NMB
cg01504690	11	11032136	0.401193322606491	cis	NA	NA	NA	NA	NA	NA	NA	NA	NA
cg01505275	11	4628823	0.463842128838334	cis	TRIM68	666	ENSG00000167333	TRIM68	protein_coding	1	666	ENSG00000167333	TRIM68
cg01505878	11	61690927	0.775302059523567	cis	NA	-3186	ENSG00000167994	RAB3IL1	protein_coding	1	-3186	ENSG00000167994	RAB3IL1
cg01507342	17	65387096	0.438804380656611	cis	PITPNC1;PITPNC1	NA	NA	NA	NA	NA	NA	NA	NA
cg01511231	1	1109676	0.726274820116076	cis	TTLL10	412	ENSG00000162571	TTLL10	protein_coding	2	412|4939	ENSG00000162571|ENSG00000272141	TTLL10|RP11-465B22.8
cg01511480	12	6471251	0.588203225083632	cis	SCNN1A;SCNN1A;SCNN1A	NA	NA	NA	NA	NA	NA	NA	NA
cg01515515	1	92414295	0.400258473265141	cis	BRDT	-633	ENSG00000137948	BRDT	protein_coding	1	-633	ENSG00000137948	BRDT
cg01516851	6	28945338	0.445779990319382	cis	NA	86	ENSG00000263426	RN7SL471P	misc_RNA	1	86	ENSG00000263426	RN7SL471P
cg01517832	11	1329962	0.478183738208896	cis	TOLLIP;LOC255512	922	ENSG00000078902	TOLLIP	protein_coding	2	-1037|922	ENSG00000255153|ENSG00000078902	TOLLIP-AS1|TOLLIP
cg01518225	8	1431308	0.491078392046096	cis	NA	NA	NA	NA	NA	NA	NA	NA	NA
cg01519695	12	3590798	0.432630906346653	cis	NA	NA	NA	NA	NA	NA	NA	NA	NA
cg01520956	4	77173197	0.642286165983826	cis	FAM47E	311	ENSG00000118804	FAM47E-STBD1	protein_coding	2	311|323	ENSG00000118804|ENSG00000272414	FAM47E-STBD1|FAM47E-STBD1
cg01529207	22	42485811	0.999999633034482	cis	NDUFA6	221	ENSG00000270083	RP1-257I20.14	sense_intronic	3	-1124|221|1148	ENSG00000237037|ENSG00000270083|ENSG00000184983	NDUFA6-AS1|RP1-257I20.14|NDUFA6
cg01538731	16	87757018	0.784547955261858	cis	KLHDC4	NA	NA	NA	NA	NA	NA	NA	NA
cg01539284	7	156109684	0.454205938149582	cis	NA	NA	NA	NA	NA	NA	NA	NA	NA
cg01544400	8	32715985	0.40958109412761	cis	NA	NA	NA	NA	NA	NA	NA	NA	NA
cg01548777	20	62433998	0.495187781706796	cis	ZBTB46	NA	NA	NA	NA	NA	NA	NA	NA
cg01550473	1	161493932	0.458769546403594	cis	HSPA6	-104	ENSG00000173110	HSPA6	protein_coding	1	-104	ENSG00000173110	HSPA6
cg01550828	3	196227453	0.752644458135987	cis	RNF168	3186	ENSG00000163961	RNF168	protein_coding	1	3186	ENSG00000163961	RNF168
cg01551177	14	100761757	0.60354653166091	cis	SLC25A29	-3964	ENSG00000259052	AL157871.2	sense_overlapping	2	-3964|4303	ENSG00000259052|ENSG00000258504	AL157871.2|RP11-638I2.6
cg01553090	3	32893262	0.645561659163932	cis	TRIM71	NA	NA	NA	NA	NA	NA	NA	NA
cg01554437	14	21091422	0.4505486386078	cis	NA	NA	NA	NA	NA	NA	NA	NA	NA
cg01560676	5	172260799	0.525545451276485	cis	ERGIC1	-479	ENSG00000113719	ERGIC1	protein_coding	1	-479	ENSG00000113719	ERGIC1
cg01560900	1	241804128	0.470530093914249	cis	OPN3	-4896	ENSG00000203668	CHML	protein_coding	1	-4896	ENSG00000203668	CHML
cg01561092	16	50100815	0.670821272662414	cis	HEATR3	-680	ENSG00000259843	RP11-429P3.3	antisense	2	-680|963	ENSG00000259843|ENSG00000155393	RP11-429P3.3|HEATR3
cg01561259	17	78560781	0.480807933868997	cis	RPTOR;RPTOR	NA	NA	NA	NA	NA	NA	NA	NA
cg01561528	1	156593698	0.484486244656711	cis	HAPLN2	4612	ENSG00000132702	HAPLN2	protein_coding	1	4612	ENSG00000132702	HAPLN2
cg01565703	14	103245090	0.417364167863739	cis	TRAF3;TRAF3;TRAF3	1277	ENSG00000131323	TRAF3	protein_coding	2	-3962|1277	ENSG00000259508|ENSG00000131323	RP11-661D19.3|TRAF3
cg01567173	1	240118350	0.574517208410147	cis	NA	NA	NA	NA	NA	NA	NA	NA	NA
cg01568347	1	26488053	0.581407690083369	cis	GRRP1	2542	ENSG00000197245	FAM110D	protein_coding	1	2542	ENSG00000197245	FAM110D
cg01569052	16	2837641	0.457848222921811	cis	PRSS33	308	ENSG00000103355	PRSS33	protein_coding	1	308	ENSG00000103355	PRSS33
cg01572694	17	46657555	0.615718622596054	cis	MIR10A	-82	ENSG00000182742	HOXB4	protein_coding	2	-82|2066	ENSG00000182742|ENSG00000257178	HOXB4|MIR10A
cg01572940	2	45398381	0.649792707444335	cis	NA	2659	ENSG00000231054	AC009236.2	lincRNA	1	2659	ENSG00000231054	AC009236.2
cg01572989	8	144484296	0.42119810315335	cis	NA	NA	NA	NA	NA	NA	NA	NA	NA
cg01574788	16	12184133	0.639374974674053	cis	SNX29	26	ENSG00000175604	RP11-276H1.3	protein_coding	1	26	ENSG00000175604	RP11-276H1.3
cg01577475	2	114033581	0.597531608301322	cis	PAX8;PAX8;PAX8;PAX8;PAX8;LOC440839	2946	ENSG00000125618	PAX8	protein_coding	1	2946	ENSG00000125618	PAX8
cg01577700	22	24641314	0.403689670939379	cis	GGT5;GGT5;GGT5	-204	ENSG00000099998	GGT5	protein_coding	2	-204|4120	ENSG00000099998|ENSG00000230712	GGT5|AP000354.4
cg01577760	11	67776123	0.721315847615382	cis	ALDH3B1;ALDH3B1	75	ENSG00000006534	ALDH3B1	protein_coding	2	-3671|75	ENSG00000110057|ENSG00000006534	UNC93B1|ALDH3B1
cg01579024	5	170288757	0.999999990516436	cis	RANBP17	-117	ENSG00000204764	RANBP17	protein_coding	1	-117	ENSG00000204764	RANBP17
cg01579765	21	45077557	0.781530043636564	cis	HSF2BP	1817	ENSG00000160207	HSF2BP	protein_coding	2	-1872|1817	ENSG00000160208|ENSG00000160207	RRP1B|HSF2BP
cg01581360	12	122986464	0.416021912677963	cis	ZCCHC8	-946	ENSG00000033030	ZCCHC8	protein_coding	1	-946	ENSG00000033030	ZCCHC8
cg01584086	11	10373718	0.999999999997582	cis	NA	NA	NA	NA	NA	NA	NA	NA	NA
cg01585723	16	33734837	0.999999960042697	cis	NA	4797	ENSG00000260781	ARHGAP23P1	pseudogene	1	4797	ENSG00000260781	ARHGAP23P1
cg01585852	22	24235823	0.437371373769033	cis	MIF	-368	ENSG00000240972	MIF	protein_coding	1	-368	ENSG00000240972	MIF
cg01586208	19	22806647	0.534521411025915	cis	NA	126	ENSG00000268038	AC011516.2	lincRNA	2	126|3362	ENSG00000268038|ENSG00000268589	AC011516.2|CTC-457E21.7
cg01588379	7	151433326	0.560333377068402	cis	PRKAG2;PRKAG2	NA	NA	NA	NA	NA	NA	NA	NA
cg01588993	12	58970138	0.526676748920752	cis	NA	NA	NA	NA	NA	NA	NA	NA	NA
cg01589580	18	77440800	0.504199513917297	cis	CTDP1;CTDP1	999	ENSG00000060069	CTDP1	protein_coding	2	-1055|999	ENSG00000178412|ENSG00000060069	RP11-567M16.3|CTDP1
cg01590439	8	143278608	0.658720154529389	cis	NCRNA00051	-1109	ENSG00000254008	LINC00051	antisense	1	-1109	ENSG00000254008	LINC00051
cg01590848	19	39997622	0.436256591230331	cis	DLL3;DLL3	NA	NA	NA	NA	NA	NA	NA	NA
cg01590948	5	150004773	0.541408638562165	cis	SYNPO;SYNPO	NA	NA	NA	NA	NA	NA	NA	NA
cg01593345	12	12932730	0.575894415702206	cis	APOLD1	NA	NA	NA	NA	NA	NA	NA	NA
cg01594685	16	3115053	0.55277589944094	cis	IL32;IL32;IL32;IL32;IL32;IL32;IL32;IL32	-245	ENSG00000008517	IL32	protein_coding	2	-4471|-245	ENSG00000252561|ENSG00000008517	RNU1-125P|IL32
cg01595366	14	103605032	0.627001577247539	cis	NA	-980	ENSG00000259374	RP11-736N17.4	pseudogene	1	-980	ENSG00000259374	RP11-736N17.4
cg01597480	7	120629404	0.432201791137056	cis	C7orf58;C7orf58	673	ENSG00000106034	CPED1	protein_coding	1	673	ENSG00000106034	CPED1
cg01598009	6	30286162	0.75500864207742	cis	HCG18;HCG18	NA	NA	NA	NA	NA	NA	NA	NA
cg01599714	8	142285223	0.631683834395149	cis	NA	-3104	ENSG00000254197	RP11-10J21.5	lincRNA	1	-3104	ENSG00000254197	RP11-10J21.5
cg01601573	4	144256835	0.499108239605357	cis	GAB1;GAB1	-1080	ENSG00000109458	GAB1	protein_coding	2	-1080|2135	ENSG00000109458|ENSG00000178972	GAB1|AC097658.1
cg01601658	6	168785524	0.560452506521321	cis	NA	NA	NA	NA	NA	NA	NA	NA	NA
cg01604380	14	60336292	0.655053977893327	cis	RTN1	1392	ENSG00000139970	RTN1	protein_coding	1	1392	ENSG00000139970	RTN1
cg01605746	5	669925	0.404997920380268	cis	TPPP	2166	ENSG00000268885	AC026740.1	protein_coding	1	2166	ENSG00000268885	AC026740.1
cg01607321	8	1872335	0.562253584725823	cis	ARHGEF10	NA	NA	NA	NA	NA	NA	NA	NA
cg01607369	11	7598673	0.798446359472773	cis	PPFIBP2	NA	NA	NA	NA	NA	NA	NA	NA
cg01608635	15	89028369	0.422741353102263	cis	NA	NA	NA	NA	NA	NA	NA	NA	NA
cg01609139	4	152235970	0.830273840964316	cis	NA	NA	NA	NA	NA	NA	NA	NA	NA
cg01610165	5	124071029	0.544576951900598	cis	ZNF608	-161	ENSG00000251456	RP11-436H11.5	sense_intronic	3	-2063|-161|2089	ENSG00000249643|ENSG00000251456|ENSG00000251274	RP11-436H11.6|RP11-436H11.5|RP11-436H11.4
cg01612133	6	167317799	0.567543579322704	cis	NA	613	ENSG00000231654	RPS6KA2-AS1	antisense	2	613|2140	ENSG00000231654|ENSG00000071242	RPS6KA2-AS1|RPS6KA2
cg01612629	22	22292774	0.460926521582733	cis	PPM1F	165	ENSG00000224086	LL22NC03-86G7.1	antisense	1	165	ENSG00000224086	LL22NC03-86G7.1
cg01613294	22	36557607	0.757196393607759	cis	APOL3;APOL3;APOL3;APOL3;APOL3;APOL3	4618	ENSG00000128284	APOL3	protein_coding	1	4618	ENSG00000128284	APOL3
cg01613691	19	1105380	0.553001546959671	cis	GPX4;GPX4;GPX4	1444	ENSG00000167468	GPX4	protein_coding	1	1444	ENSG00000167468	GPX4
cg01616529	11	638424	0.785020455275364	cis	DRD4	1131	ENSG00000069696	DRD4	protein_coding	1	1131	ENSG00000069696	DRD4
cg01617071	7	964629	0.51793949842941	cis	ADAP1	NA	NA	NA	NA	NA	NA	NA	NA
cg01617139	19	2543861	0.790295211019771	cis	GNG7	NA	NA	NA	NA	NA	NA	NA	NA
cg01617750	3	32279261	0.65274091107719	cis	CMTM8	809	ENSG00000261572	RP11-384L8.1	sense_intronic	2	-910|809	ENSG00000170293|ENSG00000261572	CMTM8|RP11-384L8.1
cg01620540	13	47472064	0.692217518288583	cis	HTR2A;HTR2A	-895	ENSG00000102468	HTR2A	protein_coding	1	-895	ENSG00000102468	HTR2A
cg01622416	21	31310508	0.487886531753087	cis	GRIK1;GRIK1	1843	ENSG00000171189	GRIK1	protein_coding	1	1843	ENSG00000171189	GRIK1
cg01624238	19	54269320	0.598223940678367	cis	NA	566	ENSG00000252979	RNU6-165P	snRNA	4	566|2487|4105|4933	ENSG00000252979|ENSG00000237589|ENSG00000269842|ENSG00000207620	RNU6-165P|HMGN1P32|MIR519A2|MIR516A2
cg01633363	17	79140589	0.72211923703364	cis	AATK;LOC388428	-712	ENSG00000181409	AATK	protein_coding	2	-712|1282	ENSG00000181409|ENSG00000225180	AATK|AATK-AS1
cg01634544	14	71128147	0.631952395832052	cis	TTC9	NA	NA	NA	NA	NA	NA	NA	NA
cg01637125	14	77587383	0.6545468986974	cis	NA	4472	ENSG00000165548	TMEM63C	protein_coding	1	4472	ENSG00000165548	TMEM63C
cg01637175	17	21281507	0.709575527650331	cis	KCNJ12	1998	ENSG00000184185	KCNJ12	protein_coding	1	1998	ENSG00000184185	KCNJ12
cg01640684	17	80870529	0.684015451973177	cis	TBCD	NA	NA	NA	NA	NA	NA	NA	NA
cg01649334	3	101547296	0.40309421976498	cis	NFKBIZ	461	ENSG00000144802	NFKBIZ	protein_coding	2	-3454|461	ENSG00000249474|ENSG00000144802	RP11-49I4.3|NFKBIZ
cg01649611	2	43521066	0.410040148670723	cis	THADA;THADA	NA	NA	NA	NA	NA	NA	NA	NA
cg01651570	14	104194141	0.691317051798408	cis	ZFYVE21	-1979	ENSG00000253096	Y_RNA	misc_RNA	1	-1979	ENSG00000253096	Y_RNA
cg01651915	8	55795551	0.512586172966682	cis	NA	NA	NA	NA	NA	NA	NA	NA	NA
cg01652190	22	50026171	0.752450353191203	cis	C22orf34	NA	NA	NA	NA	NA	NA	NA	NA
cg01653942	4	152967131	0.54480178404104	cis	NA	NA	NA	NA	NA	NA	NA	NA	NA
cg01655150	3	126195255	0.521102101714617	cis	ZXDC;ZXDC	-493	ENSG00000070476	ZXDC	protein_coding	1	-493	ENSG00000070476	ZXDC
cg01656853	19	49199172	0.638284712412443	cis	FUT2;FUT2	-56	ENSG00000176920	FUT2	protein_coding	1	-56	ENSG00000176920	FUT2
cg01656955	1	40137966	0.618133694868845	cis	NT5C1A	-256	ENSG00000116981	NT5C1A	protein_coding	1	-256	ENSG00000116981	NT5C1A
cg01658259	14	24837143	0.465501205737096	cis	NFATC4;NFATC4	2264	ENSG00000100968	NFATC4	protein_coding	1	2264	ENSG00000100968	NFATC4
cg01659586	3	13114343	0.710293614428318	cis	IQSEC1	274	ENSG00000144711	IQSEC1	protein_coding	1	274	ENSG00000144711	IQSEC1
cg01660630	11	1432205	0.574950177852438	cis	BRSK2	NA	NA	NA	NA	NA	NA	NA	NA
cg01661897	12	4671207	0.616072314030471	cis	NA	-163	ENSG00000010219	DYRK4	protein_coding	1	-163	ENSG00000010219	DYRK4
cg01663953	11	86133777	0.69256294356307	cis	CCDC81;CCDC81	NA	NA	NA	NA	NA	NA	NA	NA
cg01664727	21	36258423	0.607925820631723	cis	RUNX1;RUNX1;RUNX1	NA	NA	NA	NA	NA	NA	NA	NA
cg01667892	5	23507656	0.423345652055584	cis	PRDM9	392	ENSG00000164256	PRDM9	protein_coding	1	392	ENSG00000164256	PRDM9
cg01672042	16	49623820	0.462627772409531	cis	ZNF423	NA	NA	NA	NA	NA	NA	NA	NA
cg01675596	8	145911897	0.551382341249489	cis	NA	-703	ENSG00000147799	ARHGAP39	protein_coding	1	-703	ENSG00000147799	ARHGAP39
cg01677628	11	8361190	0.426523050208694	cis	NA	NA	NA	NA	NA	NA	NA	NA	NA
cg01678309	15	68930255	0.783321373981815	cis	CORO2B	NA	NA	NA	NA	NA	NA	NA	NA
cg01679043	6	152958548	0.457995126107463	cis	SYNE1;SYNE1	388	ENSG00000131018	SYNE1	protein_coding	1	388	ENSG00000131018	SYNE1
cg01679206	7	73253049	0.77110489212859	cis	WBSCR27	3816	ENSG00000165171	WBSCR27	protein_coding	1	3816	ENSG00000165171	WBSCR27
cg01682784	12	131142360	0.685079739101831	cis	NA	NA	NA	NA	NA	NA	NA	NA	NA
cg01686177	7	21452797	0.449946161862477	cis	NA	NA	NA	NA	NA	NA	NA	NA	NA
cg01686522	16	88905165	0.416898448780017	cis	GALNS	NA	NA	NA	NA	NA	NA	NA	NA
cg01687862	7	75814979	0.430090051863746	cis	NA	NA	NA	NA	NA	NA	NA	NA	NA
cg01689657	7	91764605	0.600066380559997	cis	CYP51A1;CYP51A1	687	ENSG00000188693	CTB-161K23.1	antisense	1	687	ENSG00000188693	CTB-161K23.1
cg01691104	17	71612776	0.435044155567127	cis	SDK2	NA	NA	NA	NA	NA	NA	NA	NA
cg01701555	1	146544097	0.699383899265223	cis	NA	NA	NA	NA	NA	NA	NA	NA	NA
cg01704105	16	225666	0.464483990078115	cis	HBA1	-1013	ENSG00000206172	HBA1	protein_coding	4	-4786|-2887|-1013|2820	ENSG00000086506|ENSG00000207243|ENSG00000206172|ENSG00000188536	HBQ1|Y_RNA|HBA1|HBA2
cg01704698	16	84941294	0.765400777485998	cis	CRISPLD2	NA	NA	NA	NA	NA	NA	NA	NA
cg01705131	6	35732480	0.717295099856317	cis	NA	-1205	ENSG00000220734	RP3-510O8.3	pseudogene	1	-1205	ENSG00000220734	RP3-510O8.3
cg01707361	17	77079031	0.999999997844629	cis	ENGASE	NA	NA	NA	NA	NA	NA	NA	NA
cg01709871	21	47340130	0.452365630217602	cis	PCBP3;PCBP3	NA	NA	NA	NA	NA	NA	NA	NA
cg01710886	4	2819707	0.794474773743756	cis	SH3BP2;SH3BP2;SH3BP2;SH3BP2	NA	NA	NA	NA	NA	NA	NA	NA
cg01713272	18	12911711	0.70359643996681	cis	NA	526	ENSG00000267570	RP11-773H22.1	pseudogene	2	-1132|526	ENSG00000267336|ENSG00000267570	RP11-773H22.2|RP11-773H22.1
cg01715266	17	38935846	0.513226230719566	cis	KRT27	2940	ENSG00000171446	KRT27	protein_coding	1	2940	ENSG00000171446	KRT27
cg01718139	19	54566838	0.47144429911573	cis	VSTM1	369	ENSG00000189068	VSTM1	protein_coding	1	369	ENSG00000189068	VSTM1
cg01719995	4	144104893	0.454200317039443	cis	USP38	1121	ENSG00000250326	RP11-284M14.1	antisense	2	-1177|1121	ENSG00000170185|ENSG00000250326	USP38|RP11-284M14.1
cg01723706	4	124814442	0.805974885593983	cis	LOC285419	NA	NA	NA	NA	NA	NA	NA	NA
cg01723892	1	233004866	0.427399669893641	cis	NA	NA	NA	NA	NA	NA	NA	NA	NA
cg01725383	21	36259797	0.499982298365034	cis	RUNX1;RUNX1;RUNX1;RUNX1;RUNX1	NA	NA	NA	NA	NA	NA	NA	NA
cg01726295	7	135938950	0.999999897692815	cis	NA	NA	NA	NA	NA	NA	NA	NA	NA
cg01726890	7	38370874	0.517630536086589	cis	NA	-338	ENSG00000211696	TRGV8	TR_V_gene	3	-1630|-338|4241	ENSG00000272908|ENSG00000211696|ENSG00000249978	RP11-121A8.1|TRGV8|TRGV7
cg01732984	13	48575859	0.695269397719445	cis	SUCLA2	334	ENSG00000227848	SUCLA2-AS1	antisense	1	334	ENSG00000227848	SUCLA2-AS1
cg01735398	17	18907305	0.572963268987284	cis	SLC5A10;FAM83G;SLC5A10	812	ENSG00000188522	FAM83G	protein_coding	1	812	ENSG00000188522	FAM83G
cg01736212	2	228189534	0.417001113226219	cis	NA	-333	ENSG00000168958	MFF	protein_coding	2	-333|383	ENSG00000168958|ENSG00000236432	MFF|AC097662.2
cg01738095	2	26101831	0.445343514239651	cis	ASXL2	-446	ENSG00000143970	ASXL2	protein_coding	1	-446	ENSG00000143970	ASXL2
cg01741372	11	783889	0.780284118649442	cis	NA	2244	ENSG00000255142	AP006621.6	antisense	2	2244|3772	ENSG00000255142|ENSG00000177236	AP006621.6|AP006621.1
cg01741836	5	95996644	0.482103353307593	cis	CAST;CAST;CAST;CAST;CAST	NA	NA	NA	NA	NA	NA	NA	NA
cg01742263	5	138714339	0.684431616976101	cis	SLC23A1;SLC23A1	NA	NA	NA	NA	NA	NA	NA	NA
cg01743235	2	99858763	0.602887381687217	cis	LYG2	NA	NA	NA	NA	NA	NA	NA	NA
cg01745370	2	109065127	0.698393016342879	cis	GCC2;GCC2	110	ENSG00000135968	GCC2	protein_coding	1	110	ENSG00000135968	GCC2
cg01745789	7	127911866	0.583694416198422	cis	NA	NA	NA	NA	NA	NA	NA	NA	NA
cg01746241	9	34370835	0.486084469010614	cis	KIAA1161	NA	NA	NA	NA	NA	NA	NA	NA
cg01749651	8	143279569	0.611093014490518	cis	NCRNA00051	-148	ENSG00000254008	LINC00051	antisense	1	-148	ENSG00000254008	LINC00051
cg01749904	16	89687052	0.778200022678764	cis	DPEP1;DPEP1;DPEP1	NA	NA	NA	NA	NA	NA	NA	NA
cg01750261	16	10671842	0.753074281193526	cis	EMP2	198	ENSG00000260310	RP11-27M24.2	sense_intronic	2	198|2713	ENSG00000260310|ENSG00000213853	RP11-27M24.2|EMP2
cg01751047	16	89258141	0.554310094569899	cis	CDH15	NA	NA	NA	NA	NA	NA	NA	NA
cg01751245	2	65593761	0.461920558645156	cis	SPRED2;SPRED2;SPRED2	NA	NA	NA	NA	NA	NA	NA	NA
cg01751800	4	77820391	0.439690961457969	cis	ANKRD56	-1389	ENSG00000186212	SOWAHB	protein_coding	1	-1389	ENSG00000186212	SOWAHB
cg01751992	4	52711271	0.521085104790344	cis	DCUN1D4;DCUN1D4	2105	ENSG00000109184	DCUN1D4	protein_coding	1	2105	ENSG00000109184	DCUN1D4
cg01752203	2	15948462	0.444051899394123	cis	NA	2539	ENSG00000237326	AC113608.1	lincRNA	1	2539	ENSG00000237326	AC113608.1
cg01753788	8	145024929	0.4309983293333	cis	PLEC1;PLEC1;PLEC1;PLEC1;PLEC1	NA	NA	NA	NA	NA	NA	NA	NA
cg01754423	16	51465744	0.46490745495616	cis	NA	NA	NA	NA	NA	NA	NA	NA	NA
cg01756461	15	102036983	0.440141415240445	cis	NA	NA	NA	NA	NA	NA	NA	NA	NA
cg01757116	13	34118017	0.515120206745366	cis	NA	NA	NA	NA	NA	NA	NA	NA	NA
cg01757745	10	134755601	0.661202015025475	cis	C10orf93	726	ENSG00000171811	TTC40	protein_coding	1	726	ENSG00000171811	TTC40
cg01758336	16	89323312	0.56658379744192	cis	NA	NA	NA	NA	NA	NA	NA	NA	NA
cg01759756	11	66579670	0.503248152176681	cis	C11orf80	NA	NA	NA	NA	NA	NA	NA	NA
cg01761236	14	102990251	0.828557081514535	cis	NA	NA	NA	NA	NA	NA	NA	NA	NA
cg01763666	17	80159506	0.728336227839968	cis	CCDC57	NA	NA	NA	NA	NA	NA	NA	NA
cg01765164	16	84953424	0.727880228394551	cis	NA	NA	NA	NA	NA	NA	NA	NA	NA
cg01765174	9	100880960	0.422397614599217	cis	TRIM14;TRIM14;TRIM14;TRIM14	534	ENSG00000106785	TRIM14	protein_coding	1	534	ENSG00000106785	TRIM14
cg01767116	15	63889093	0.617081813061606	cis	FBXL22	-459	ENSG00000197361	FBXL22	protein_coding	2	-459|4695	ENSG00000197361|ENSG00000259248	FBXL22|USP3-AS1
cg01769468	1	86888585	0.600030972650763	cis	CLCA2	-1184	ENSG00000137975	CLCA2	protein_coding	1	-1184	ENSG00000137975	CLCA2
cg01777586	17	80163174	0.586024527744223	cis	CCDC57	NA	NA	NA	NA	NA	NA	NA	NA
cg01777861	4	56023843	0.610782775741595	cis	NA	NA	NA	NA	NA	NA	NA	NA	NA
cg01778345	1	118427435	0.999999999980267	cis	GDAP2;GDAP2	NA	NA	NA	NA	NA	NA	NA	NA
cg01781018	3	16924563	0.468097492337132	cis	NA	NA	NA	NA	NA	NA	NA	NA	NA
cg01781446	17	7383488	0.483954629762716	cis	AMAC1L3;ZBTB4;ZBTB4	-1233	ENSG00000259224	SLC35G6	protein_coding	3	-4197|-1233|4094	ENSG00000181222|ENSG00000259224|ENSG00000174282	POLR2A|SLC35G6|ZBTB4
cg01781662	9	132387805	0.529079694268673	cis	METTL11A	-4750	ENSG00000179058	C9orf50	protein_coding	1	-4750	ENSG00000179058	C9orf50
cg01783650	1	3310911	0.678461171765145	cis	PRDM16;PRDM16	NA	NA	NA	NA	NA	NA	NA	NA
cg01784928	14	77647704	0.572619193956839	cis	TMEM63C	NA	NA	NA	NA	NA	NA	NA	NA
cg01786973	9	127249749	0.646955332401687	cis	NR5A1	NA	NA	NA	NA	NA	NA	NA	NA
cg01787460	5	4868532	0.451086727062323	cis	NA	1898	ENSG00000249941	CTD-2046I8.1	lincRNA	2	-2198|1898	ENSG00000248973|ENSG00000249941	RP11-445O3.2|CTD-2046I8.1
cg01787798	1	175474437	0.575531664520006	cis	TNR	NA	NA	NA	NA	NA	NA	NA	NA
cg01787884	4	113152148	0.500601540949976	cis	AP1AR;AP1AR	604	ENSG00000260526	RP11-73K9.2	antisense	2	-745|604	ENSG00000138660|ENSG00000260526	AP1AR|RP11-73K9.2
cg01788773	8	1113662	0.478570901031495	cis	NA	NA	NA	NA	NA	NA	NA	NA	NA
cg01788910	21	44473568	0.496536672032052	cis	CBS	NA	NA	NA	NA	NA	NA	NA	NA
cg01790032	4	190285510	0.687971469315514	cis	NA	NA	NA	NA	NA	NA	NA	NA	NA
cg01790353	1	17674483	0.545238179636135	cis	PADI4	1587	ENSG00000269468	AC004824.2	protein_coding	1	1587	ENSG00000269468	AC004824.2
cg01791798	5	66338067	0.489545305345468	cis	MAST4;MAST4	NA	NA	NA	NA	NA	NA	NA	NA
cg01794805	3	25493807	0.680584228580619	cis	RARB;RARB	NA	NA	NA	NA	NA	NA	NA	NA
cg01795955	2	200468626	0.657227898377751	cis	NA	-4165	ENSG00000238217	AC093590.1	lincRNA	1	-4165	ENSG00000238217	AC093590.1
cg01797371	3	195578240	0.748547824315534	cis	NA	NA	NA	NA	NA	NA	NA	NA	NA
cg01797590	7	11872009	0.41980798614162	cis	THSD7A	-185	ENSG00000005108	THSD7A	protein_coding	1	-185	ENSG00000005108	THSD7A
cg01798595	6	21664778	0.685387502506573	cis	NA	-225	ENSG00000272168	CASC15	lincRNA	1	-225	ENSG00000272168	CASC15
cg01802532	4	56475905	0.478685161928207	cis	NMU	NA	NA	NA	NA	NA	NA	NA	NA
cg01802713	3	42695307	0.513743684010107	cis	ZBTB47;ZBTB47	131	ENSG00000114853	ZBTB47	protein_coding	2	131|573	ENSG00000114853|ENSG00000230084	ZBTB47|RP4-613B23.1
cg01802772	1	55014160	0.999999990928887	cis	ACOT11;ACOT11	NA	NA	NA	NA	NA	NA	NA	NA
cg01803724	7	155202011	0.691811332368812	cis	NA	NA	NA	NA	NA	NA	NA	NA	NA
cg01804679	1	32707303	0.636611408346459	cis	MTMR9L	-82	ENSG00000220785	MTMR9LP	pseudogene	1	-82	ENSG00000220785	MTMR9LP
cg01807408	3	87137933	0.49014865980309	cis	NA	NA	NA	NA	NA	NA	NA	NA	NA
cg01807862	5	54521833	0.765367333768079	cis	NA	1310	ENSG00000234602	MCIDAS	protein_coding	1	1310	ENSG00000234602	MCIDAS
cg01808030	22	45809952	0.999999674467015	cis	RIBC2;SMC1B	380	ENSG00000128408	RIBC2	protein_coding	2	-452|380	ENSG00000077935|ENSG00000128408	SMC1B|RIBC2
cg01810267	5	118603742	0.468406277747258	cis	TNFAIP8	-645	ENSG00000145779	TNFAIP8	protein_coding	1	-645	ENSG00000145779	TNFAIP8
cg01810329	16	89234490	0.738335636542479	cis	NA	1699	ENSG00000205015	RP11-46C24.3	lincRNA	2	-3685|1699	ENSG00000129910|ENSG00000205015	CDH15|RP11-46C24.3
cg01814027	8	71923401	0.41279098893653	cis	NA	NA	NA	NA	NA	NA	NA	NA	NA
cg01814130	3	118892330	0.644638667667363	cis	UPK1B	-34	ENSG00000114638	UPK1B	protein_coding	1	-34	ENSG00000114638	UPK1B
cg01814191	12	89744524	0.590563437597552	cis	DUSP6;DUSP6	2524	ENSG00000139318	DUSP6	protein_coding	1	2524	ENSG00000139318	DUSP6
cg01815076	6	8435968	0.704394770939028	cis	SLC35B3;SLC35B3;SLC35B3	-174	ENSG00000124786	SLC35B3	protein_coding	1	-174	ENSG00000124786	SLC35B3
cg01815128	13	31480003	0.577356728547229	cis	C13orf33	-325	ENSG00000102802	MEDAG	protein_coding	1	-325	ENSG00000102802	MEDAG
cg01815720	1	31277948	0.431116501141947	cis	NA	NA	NA	NA	NA	NA	NA	NA	NA
cg01816014	1	14027378	0.491171319476135	cis	PRDM2	685	ENSG00000116731	PRDM2	protein_coding	2	-4684|685	ENSG00000253085|ENSG00000116731	SCARNA11|PRDM2
cg01816775	22	36682843	0.575570286874991	cis	MYH9	NA	NA	NA	NA	NA	NA	NA	NA
cg01819512	7	27207996	0.666427870554482	cis	NA	-242	ENSG00000253187	HOXA10-AS	antisense	3	-242|1187|2121	ENSG00000253187|ENSG00000207584|ENSG00000078399	HOXA10-AS|MIR196B|HOXA9
cg01819759	13	79234251	0.79804777321448	cis	RNF219	-937	ENSG00000152193	RNF219	protein_coding	1	-937	ENSG00000152193	RNF219
cg01820273	6	35754906	0.585798739271623	cis	C6orf127	NA	NA	NA	NA	NA	NA	NA	NA
cg01821018	1	59043280	0.999999999869036	cis	TACSTD2	-114	ENSG00000184292	TACSTD2	protein_coding	1	-114	ENSG00000184292	TACSTD2
cg01821149	11	1949090	0.753716034746099	cis	TNNT3;TNNT3;TNNT3;TNNT3	NA	NA	NA	NA	NA	NA	NA	NA
cg01821429	3	193922273	0.999999980250423	cis	NA	NA	NA	NA	NA	NA	NA	NA	NA
cg01824603	8	1878323	0.596261527770474	cis	ARHGEF10	NA	NA	NA	NA	NA	NA	NA	NA
cg01825213	9	98979965	0.623910689481048	cis	NA	NA	NA	NA	NA	NA	NA	NA	NA
cg01826254	16	87609929	0.460148432898488	cis	NA	NA	NA	NA	NA	NA	NA	NA	NA
cg01827781	16	29875145	0.430807489625865	cis	LOC440356;LOC440356;CDIPT	-88	ENSG00000103502	CDIPT	protein_coding	2	-88|231	ENSG00000103502|ENSG00000214725	CDIPT|CDIPT-AS1
cg01829163	16	87871160	0.469751642100145	cis	SLC7A5	1022	ENSG00000260466	RP4-536B24.2	antisense	1	1022	ENSG00000260466	RP4-536B24.2
cg01833122	1	167436541	0.460541427053152	cis	CD247;CD247	NA	NA	NA	NA	NA	NA	NA	NA
cg01833234	11	6592585	0.570465408214328	cis	DNHD1	NA	NA	NA	NA	NA	NA	NA	NA
cg01833890	12	2564063	0.482714404990732	cis	CACNA1C;CACNA1C;CACNA1C;CACNA1C;CACNA1C;CACNA1C;CACNA1C;CACNA1C;CACNA1C;CACNA1C;CACNA1C;CACNA1C;CACNA1C;CACNA1C;CACNA1C;CACNA1C;CACNA1C;CACNA1C;CACNA1C;CACNA1C;CACNA1C;CACNA1C;CACNA1C	NA	NA	NA	NA	NA	NA	NA	NA
cg01834776	14	24898905	0.430586146048308	cis	KHNYN;CBLN3	413	ENSG00000100441	KHNYN	protein_coding	2	413|1255	ENSG00000100441|ENSG00000139899	KHNYN|CBLN3
cg01838863	16	87736832	0.501017515193717	cis	LOC100129637	2458	ENSG00000205047	FLJ00104	protein_coding	1	2458	ENSG00000205047	FLJ00104
cg01840183	14	28733613	0.646383169997431	cis	NA	17	ENSG00000197358	BNIP3P1	pseudogene	1	17	ENSG00000197358	BNIP3P1
cg01841306	17	908923	0.593724523039234	cis	ABR;ABR;ABR	NA	NA	NA	NA	NA	NA	NA	NA
cg01843034	6	37503916	0.678251245217204	cis	NA	NA	NA	NA	NA	NA	NA	NA	NA
cg01848115	21	47052151	0.697843213295311	cis	NA	NA	NA	NA	NA	NA	NA	NA	NA
cg01849093	11	110876141	0.476017893076957	cis	NA	NA	NA	NA	NA	NA	NA	NA	NA
cg01850179	19	10340795	0.999999997141736	cis	S1PR2	-294	ENSG00000264266	MIR4322	miRNA	3	-294|1153|1167	ENSG00000264266|ENSG00000267534|ENSG00000130816	MIR4322|S1PR2|DNMT1
cg01853216	19	17404960	0.537372558106409	cis	ABHD8	1542	ENSG00000130312	MRPL34	protein_coding	2	1542|2544	ENSG00000130312|ENSG00000269815	MRPL34|CTD-2278I10.4
cg01855013	16	31489209	0.544678470232801	cis	TGFB1I1;TGFB1I1;TGFB1I1	NA	NA	NA	NA	NA	NA	NA	NA
cg01855070	3	42201314	0.542561318509333	cis	TRAK1;TRAK1	NA	NA	NA	NA	NA	NA	NA	NA
cg01856384	6	41376904	0.645314612162086	cis	NA	NA	NA	NA	NA	NA	NA	NA	NA
cg01856645	5	78365647	0.53132600203866	cis	DMGDH;BHMT2	107	ENSG00000132840	BHMT2	protein_coding	1	107	ENSG00000132840	BHMT2
cg01858895	5	139094177	0.435674782186416	cis	NA	3498	ENSG00000200756	RNU6-236P	snRNA	1	3498	ENSG00000200756	RNU6-236P
cg01859228	15	64208452	0.500409965370363	cis	DAPK2	NA	NA	NA	NA	NA	NA	NA	NA
cg01859237	5	95145218	0.652756947414518	cis	NA	NA	NA	NA	NA	NA	NA	NA	NA
cg01862363	17	8928028	0.731305119621068	cis	NTN1	3169	ENSG00000065320	NTN1	protein_coding	1	3169	ENSG00000065320	NTN1
cg01866359	10	16564102	0.530379275727565	cis	C1QL3	-98	ENSG00000165985	C1QL3	protein_coding	1	-98	ENSG00000165985	C1QL3
cg01869233	20	6035139	0.490497265118052	cis	LRRN4	-444	ENSG00000125872	LRRN4	protein_coding	1	-444	ENSG00000125872	LRRN4
cg01871427	12	90341955	0.411372386513752	cis	NA	485	ENSG00000257725	RP11-654D12.3	lincRNA	1	485	ENSG00000257725	RP11-654D12.3
cg01874867	7	94954059	0.999999980504292	cis	PON1	NA	NA	NA	NA	NA	NA	NA	NA
cg01877778	7	157415538	0.555204727432297	cis	PTPRN2;PTPRN2;PTPRN2	NA	NA	NA	NA	NA	NA	NA	NA
cg01877814	15	89879097	0.498446137827914	cis	POLG;POLG	813	ENSG00000261441	RP11-217B1.2	antisense	2	-1005|813	ENSG00000140521|ENSG00000261441	POLG|RP11-217B1.2
cg01877936	6	4254352	0.643266145117724	cis	NA	NA	NA	NA	NA	NA	NA	NA	NA
cg01879591	2	242954430	0.429395692150115	cis	NA	NA	NA	NA	NA	NA	NA	NA	NA
cg01880541	8	2146870	0.557975077474433	cis	NA	NA	NA	NA	NA	NA	NA	NA	NA
cg01881182	16	8806531	0.531889036897274	cis	ABAT;ABAT	NA	NA	NA	NA	NA	NA	NA	NA
cg01881993	7	66205003	0.489146739056024	cis	RABGEF1	369	ENSG00000272831	RP11-792A8.4	antisense	1	369	ENSG00000272831	RP11-792A8.4
cg01882498	4	83934956	0.400306552418849	cis	LIN54	-877	ENSG00000189308	LIN54	protein_coding	1	-877	ENSG00000189308	LIN54
cg01883777	22	38201848	0.514354293237486	cis	H1F0	734	ENSG00000189060	H1F0	protein_coding	2	-2064|734	ENSG00000100116|ENSG00000189060	GCAT|H1F0
cg01884057	2	25150051	0.719193066360943	cis	NA	NA	NA	NA	NA	NA	NA	NA	NA
cg01887374	2	129077404	0.47972103752899	cis	HS6ST1	-1253	ENSG00000136720	HS6ST1	protein_coding	1	-1253	ENSG00000136720	HS6ST1
cg01891259	5	1850661	0.426588259110838	cis	NA	-403	ENSG00000249966	CTD-2194D22.1	antisense	1	-403	ENSG00000249966	CTD-2194D22.1
cg01892727	3	3221728	0.433744608810885	cis	CRBN	-334	ENSG00000113851	CRBN	protein_coding	1	-334	ENSG00000113851	CRBN
cg01894875	1	2121521	0.775886530532132	cis	C1orf86;LOC100128003;C1orf86	284	ENSG00000269554	AL590822.2	protein_coding	1	284	ENSG00000269554	AL590822.2
cg01895612	11	2020286	0.458517072138392	cis	H19	2414	ENSG00000130600	H19	processed_transcript	1	2414	ENSG00000130600	H19
cg01897496	2	182545209	0.504608441046938	cis	NEUROD1;NEUROD1	183	ENSG00000188452	CERKL	protein_coding	3	-2631|183|394	ENSG00000234595|ENSG00000188452|ENSG00000162992	AC013733.3|CERKL|NEUROD1
cg01898225	15	99975141	0.409180182824894	cis	NA	-3908	ENSG00000259341	RP11-20G13.1	lincRNA	1	-3908	ENSG00000259341	RP11-20G13.1
cg01898337	12	129192114	0.640900777047518	cis	TMEM132C	NA	NA	NA	NA	NA	NA	NA	NA
cg01898553	7	70252953	0.460316305173267	cis	AUTS2;AUTS2	NA	NA	NA	NA	NA	NA	NA	NA
cg01899620	13	113689422	0.437519636331568	cis	MCF2L;MCF2L	NA	NA	NA	NA	NA	NA	NA	NA
cg01900006	16	88814613	0.465871128277027	cis	FAM38A	NA	NA	NA	NA	NA	NA	NA	NA
cg01901101	1	9486939	0.410224450928198	cis	NA	NA	NA	NA	NA	NA	NA	NA	NA
cg01901381	14	73137168	0.459107432945261	cis	DPF3	NA	NA	NA	NA	NA	NA	NA	NA
cg01902605	5	78366076	0.563186607625298	cis	BHMT2;DMGDH	536	ENSG00000132840	BHMT2	protein_coding	1	536	ENSG00000132840	BHMT2
cg01903420	13	27295928	0.999999966399762	cis	NA	NA	NA	NA	NA	NA	NA	NA	NA
cg01904812	1	17746340	0.636102900239155	cis	RCC2;RCC2	NA	NA	NA	NA	NA	NA	NA	NA
cg01905046	2	85554079	0.695509553982803	cis	TGOLN2	1469	ENSG00000152291	TGOLN2	protein_coding	1	1469	ENSG00000152291	TGOLN2
cg01905102	1	244815677	0.40681640270304	cis	PPPDE1	-560	ENSG00000121644	DESI2	protein_coding	1	-560	ENSG00000121644	DESI2
cg01905967	5	172185201	0.554254294003316	cis	NA	-28	ENSG00000253295	RP11-779O18.1	antisense	2	-4782|-28	ENSG00000253736|ENSG00000253295	RP11-779O18.3|RP11-779O18.1
cg01907071	15	71606395	0.452716762716765	cis	THSD4	NA	NA	NA	NA	NA	NA	NA	NA
cg01907106	22	29875592	0.447488910216142	cis	NEFH	-627	ENSG00000100285	NEFH	protein_coding	2	-1428|-627	ENSG00000225465|ENSG00000100285	RFPL1S|NEFH
cg01907837	6	37321337	0.490972827292837	cis	RNF8;RNF8	-411	ENSG00000112130	RNF8	protein_coding	1	-411	ENSG00000112130	RNF8
cg01909103	12	129572610	0.999999994798455	cis	TMEM132D	NA	NA	NA	NA	NA	NA	NA	NA
cg01911981	8	39380341	0.496916588353647	cis	ADAM3A;ADAM3A;ADAM3A	30	ENSG00000197475	ADAM3A	pseudogene	1	30	ENSG00000197475	ADAM3A
cg01912955	6	100906383	0.406544773767788	cis	SIM1	NA	NA	NA	NA	NA	NA	NA	NA
cg01915081	1	152748838	0.625152922830351	cis	LCE1F	-10	ENSG00000240386	LCE1F	protein_coding	1	-10	ENSG00000240386	LCE1F
cg01917080	12	1772504	0.498592336917865	cis	NA	-2958	ENSG00000266043	MIR3649	miRNA	1	-2958	ENSG00000266043	MIR3649
cg01919567	2	127533123	0.581538366599193	cis	NA	NA	NA	NA	NA	NA	NA	NA	NA
cg01919939	15	35990007	0.742166071351342	cis	NA	NA	NA	NA	NA	NA	NA	NA	NA
cg01919999	5	180668568	0.429490942129991	cis	GNB2L1	324	ENSG00000272296	SNORD96A	snoRNA	3	-4955|324|1811	ENSG00000233937|ENSG00000272296|ENSG00000264549	CTC-338M12.4|SNORD96A|SNORD95
cg01922437	12	67461690	0.490095365730309	cis	NA	1252	ENSG00000256248	RP11-123O10.4	lincRNA	1	1252	ENSG00000256248	RP11-123O10.4
cg01924868	8	26305569	0.68925100890084	cis	NA	NA	NA	NA	NA	NA	NA	NA	NA
cg01927162	4	154428455	0.42320272878763	cis	KIAA0922;KIAA0922	NA	NA	NA	NA	NA	NA	NA	NA
cg01928078	21	34638373	0.509904506371048	cis	IL10RB	192	ENSG00000223799	IL10RB-AS1	antisense	2	-290|192	ENSG00000243646|ENSG00000223799	IL10RB|IL10RB-AS1
cg01928553	7	149571982	0.562989821209379	cis	ATP6V0E2;ATP6V0E2;LOC401431	1925	ENSG00000171130	ATP6V0E2	protein_coding	1	1925	ENSG00000171130	ATP6V0E2
cg01930676	4	78783082	0.420429020625966	cis	MRPL1	-592	ENSG00000169288	MRPL1	protein_coding	2	-592|2876	ENSG00000169288|ENSG00000250214	MRPL1|RP13-488H8.1
cg01930746	2	10950511	0.417786025949232	cis	PDIA6	NA	NA	NA	NA	NA	NA	NA	NA
cg01932076	21	47394659	0.488276771237092	cis	NA	NA	NA	NA	NA	NA	NA	NA	NA
cg01932197	7	83087065	0.481386699930037	cis	SEMA3E	NA	NA	NA	NA	NA	NA	NA	NA
cg01932247	12	118501232	0.545289904365744	cis	NA	-997	ENSG00000176871	WSB2	protein_coding	1	-997	ENSG00000176871	WSB2
cg01934408	1	6085799	0.856603629813648	cis	KCNAB2;KCNAB2	NA	NA	NA	NA	NA	NA	NA	NA
cg01937212	6	32295097	0.490470773989492	cis	C6orf10	2101	ENSG00000237285	HNRNPA1P2	pseudogene	1	2101	ENSG00000237285	HNRNPA1P2
cg01937803	14	103605307	0.698072782083403	cis	NA	-705	ENSG00000259374	RP11-736N17.4	pseudogene	1	-705	ENSG00000259374	RP11-736N17.4
cg01937840	5	11588971	0.664269442617445	cis	CTNND2	NA	NA	NA	NA	NA	NA	NA	NA
cg01940297	8	129061191	0.532461506130809	cis	MIR1207;PVT1	-207	ENSG00000221176	MIR1207	miRNA	1	-207	ENSG00000221176	MIR1207
cg01942845	5	80692267	0.559245197634647	cis	RNU5E;RNU5D	-2269	ENSG00000172497	ACOT12	protein_coding	1	-2269	ENSG00000172497	ACOT12
cg01943577	7	158741284	0.502749632903034	cis	NA	NA	NA	NA	NA	NA	NA	NA	NA
cg01943692	1	26685715	0.607514766321244	cis	NA	NA	NA	NA	NA	NA	NA	NA	NA
cg01946401	6	45296101	0.444452794831449	cis	SUPT3H;SUPT3H;RUNX2;RUNX2;RUNX2;RUNX2	207	ENSG00000124813	RUNX2	protein_coding	1	207	ENSG00000124813	RUNX2
cg01948202	3	122400474	0.637060461794603	cis	PARP14	1009	ENSG00000173193	PARP14	protein_coding	1	1009	ENSG00000173193	PARP14
cg01950192	8	101862766	0.613304535079929	cis	NA	NA	NA	NA	NA	NA	NA	NA	NA
cg01950479	22	23528162	0.547435373213453	cis	BCR;BCR	NA	NA	NA	NA	NA	NA	NA	NA
cg01951477	8	134116754	0.406188594002543	cis	TG;SLA;SLA	-1456	ENSG00000155926	SLA	protein_coding	1	-1456	ENSG00000155926	SLA
cg01952185	5	134813213	0.561509920898649	cis	NA	NA	NA	NA	NA	NA	NA	NA	NA
cg01952913	8	1094904	0.75217703419798	cis	NA	NA	NA	NA	NA	NA	NA	NA	NA
cg01958934	19	45449099	0.711336921461953	cis	APOC2	-144	ENSG00000234906	APOC2	protein_coding	3	-144|3604|3604	ENSG00000234906|ENSG00000224916|ENSG00000267467	APOC2|APOC4-APOC2|APOC4
cg01959050	16	4170088	0.571763926894843	cis	NA	-3902	ENSG00000162104	ADCY9	protein_coding	1	-3902	ENSG00000162104	ADCY9
cg01959123	15	65197576	0.787468940173295	cis	NA	NA	NA	NA	NA	NA	NA	NA	NA
cg01961752	1	1109012	0.879257935389671	cis	TTLL10	-252	ENSG00000162571	TTLL10	protein_coding	3	-252|4275|4627	ENSG00000162571|ENSG00000272141|ENSG00000198976	TTLL10|RP11-465B22.8|MIR429
cg01963623	22	18632433	0.4942696186053	cis	USP18	-233	ENSG00000184979	USP18	protein_coding	1	-233	ENSG00000184979	USP18
cg01964170	14	54414764	0.476662882204626	cis	NA	438	ENSG00000266431	MIR5580	miRNA	1	438	ENSG00000266431	MIR5580
cg01965462	2	213400697	0.559087758842041	cis	ERBB4;ERBB4	2868	ENSG00000178568	ERBB4	protein_coding	1	2868	ENSG00000178568	ERBB4
cg01966129	22	22901880	0.43428640394551	cis	PRAME;LOC648691;PRAME;PRAME;PRAME;PRAME	-112	ENSG00000185686	PRAME	protein_coding	2	-112|130	ENSG00000185686|ENSG00000220891	PRAME|LL22NC03-63E9.3
cg01966334	2	128378434	0.601320157856056	cis	MYO7B	NA	NA	NA	NA	NA	NA	NA	NA
cg01966791	20	62572875	0.727340018486585	cis	MIR1914;UCKL1	22	ENSG00000272045	MIR1914	miRNA	2	22|1204	ENSG00000272045|ENSG00000207554	MIR1914|MIR647
cg01966878	4	90757139	0.777829959440706	cis	SNCA;SNCA;SNCA;SNCA	-420	ENSG00000247775	RP11-67M1.1	antisense	2	-420|2327	ENSG00000247775|ENSG00000145335	RP11-67M1.1|SNCA
cg01966891	15	95870990	0.50716392599156	cis	NA	-632	ENSG00000248441	CTD-2536I1.1	lincRNA	1	-632	ENSG00000248441	CTD-2536I1.1
cg01969701	11	69286145	0.432127846547143	cis	NA	3779	ENSG00000261347	AP000439.5	lincRNA	1	3779	ENSG00000261347	AP000439.5
cg01971181	3	158518888	0.50353594697085	cis	MFSD1;MFSD1	836	ENSG00000272247	RP11-379F4.9	antisense	1	836	ENSG00000272247	RP11-379F4.9
cg01971227	16	3988694	0.418863514587398	cis	NA	NA	NA	NA	NA	NA	NA	NA	NA
cg01971370	3	195446587	0.433494703580151	cis	MUC20	-1166	ENSG00000176945	MUC20	protein_coding	1	-1166	ENSG00000176945	MUC20
cg01975734	6	30421327	0.651535859805924	cis	NA	NA	NA	NA	NA	NA	NA	NA	NA
cg01979266	17	17216952	0.634519085657609	cis	NT5M	NA	NA	NA	NA	NA	NA	NA	NA
cg01980793	8	141608401	0.582719654554041	cis	EIF2C2;EIF2C2	NA	NA	NA	NA	NA	NA	NA	NA
cg01981960	7	101274037	0.8346475409609	cis	MYL10	-1461	ENSG00000106436	MYL10	protein_coding	1	-1461	ENSG00000106436	MYL10
cg01984802	5	9623366	0.711053764350206	cis	NA	NA	NA	NA	NA	NA	NA	NA	NA
cg01987516	10	101282726	0.726092382734567	cis	NA	-4112	ENSG00000228778	RP11-129J12.1	lincRNA	1	-4112	ENSG00000228778	RP11-129J12.1
cg01988136	6	166667897	0.673874119413155	cis	NA	NA	NA	NA	NA	NA	NA	NA	NA
cg01990102	17	46646444	0.651416168312894	cis	HOXB3	NA	NA	NA	NA	NA	NA	NA	NA
cg01990593	5	33890324	0.463905867580565	cis	ADAMTS12	1973	ENSG00000151388	ADAMTS12	protein_coding	2	-2057|1973	ENSG00000201623|ENSG00000151388	RNU6-923P|ADAMTS12
cg01993468	6	170571763	0.532300449806548	cis	LOC154449	-106	ENSG00000230960	RP5-1086L22.1	antisense	1	-106	ENSG00000230960	RP5-1086L22.1
cg01993952	8	17554904	0.423808652195207	cis	MTUS1;MTUS1;MTUS1;MTUS1;MTUS1;MTUS1	NA	NA	NA	NA	NA	NA	NA	NA
cg01994014	6	168681627	0.41409284390002	cis	NA	NA	NA	NA	NA	NA	NA	NA	NA
cg01996567	7	149484880	0.793816866852137	cis	SSPO	NA	NA	NA	NA	NA	NA	NA	NA
cg01999701	3	184456165	0.621673114572778	cis	NA	-3560	ENSG00000273403	RP11-329B9.3	lincRNA	3	-4441|-3560|4302	ENSG00000272922|ENSG00000273403|ENSG00000272970	RP11-329B9.5|RP11-329B9.3|RP11-329B9.4
cg02001060	11	108408962	0.455444230461435	cis	EXPH5;EXPH5;EXPH5	NA	NA	NA	NA	NA	NA	NA	NA
cg02005600	7	27183686	0.486571004401424	cis	HOXA5	-399	ENSG00000106004	HOXA5	protein_coding	1	-399	ENSG00000106004	HOXA5
cg02006134	7	963333	0.428242359002252	cis	ADAP1	NA	NA	NA	NA	NA	NA	NA	NA
cg02012338	4	187126139	0.597056981000616	cis	CYP4V2	-3994	ENSG00000164344	KLKB1	protein_coding	1	-3994	ENSG00000164344	KLKB1
cg02019333	3	118892215	0.475000615993705	cis	UPK1B	-149	ENSG00000114638	UPK1B	protein_coding	1	-149	ENSG00000114638	UPK1B
cg02021288	16	11435867	0.607707148900929	cis	NA	3201	ENSG00000263080	RP11-485G7.5	antisense	1	3201	ENSG00000263080	RP11-485G7.5
cg02022375	17	39197721	0.482875387188781	cis	KRTAP1-1	-8	ENSG00000188581	KRTAP1-1	protein_coding	1	-8	ENSG00000188581	KRTAP1-1
cg02023728	11	77925099	0.645085667853642	cis	USP35	NA	NA	NA	NA	NA	NA	NA	NA
cg02023757	8	2418843	0.434605679175938	cis	NA	NA	NA	NA	NA	NA	NA	NA	NA
cg02025737	15	33384751	0.815885480419321	cis	NA	NA	NA	NA	NA	NA	NA	NA	NA
cg02033124	14	54553150	0.633972164526718	cis	NA	NA	NA	NA	NA	NA	NA	NA	NA
cg02033694	16	29296797	0.698464955890563	cis	NA	NA	NA	NA	NA	NA	NA	NA	NA
cg02036364	16	58521443	0.750524876354902	cis	NDRG4;NDRG4;NDRG4	NA	NA	NA	NA	NA	NA	NA	NA
cg02038168	22	39784481	0.668512852221479	cis	NA	NA	NA	NA	NA	NA	NA	NA	NA
cg02038910	22	39416382	0.460336236546226	cis	APOBEC3D	NA	NA	NA	NA	NA	NA	NA	NA
cg02040836	20	42574356	0.531291883851532	cis	TOX2;TOX2;TOX2;TOX2	NA	NA	NA	NA	NA	NA	NA	NA
cg02041677	10	121771263	0.463839343994224	cis	NA	NA	NA	NA	NA	NA	NA	NA	NA
cg02048377	17	37219764	0.562883343050018	cis	PLXDC1	NA	NA	NA	NA	NA	NA	NA	NA
cg02049979	8	8718066	0.469011535835339	cis	MFHAS1	NA	NA	NA	NA	NA	NA	NA	NA
cg02050973	1	1852238	0.405313156732179	cis	TMEM52	-1526	ENSG00000178821	TMEM52	protein_coding	1	-1526	ENSG00000178821	TMEM52
cg02052956	20	62455321	0.642076864488332	cis	NA	NA	NA	NA	NA	NA	NA	NA	NA
cg02054724	15	89153667	0.544708043219245	cis	MIR7-2	-1389	ENSG00000207703	MIR7-2	miRNA	2	-1389|2329	ENSG00000207703|ENSG00000221630	MIR7-2|MIR1179
cg02056062	3	149374914	0.432511881098145	cis	WWTR1;WWTR1;WWTR1	107	ENSG00000241313	WWTR1-AS1	antisense	1	107	ENSG00000241313	WWTR1-AS1
cg02056653	5	140888468	0.63597897843076	cis	PCDHGA4;PCDHGC3;PCDHGA12;PCDHGA11;PCDHGA11;PCDHGA9;PCDHGA1;PCDHGB1;PCDHGB6;PCDHGB3;PCDHGB7;PCDHGA6;PCDHGA8;PCDHGA10;PCDHGA5;PCDHGB4;PCDHGC4;PCDHGA3;PCDHGA2;PCDHGA7;PCDHGB2;PCDHGC5;PCDHGB5;PCDHGC3	NA	NA	NA	NA	NA	NA	NA	NA
cg02056751	11	2320647	0.616085119297317	cis	C11orf21;C11orf21	-2580	ENSG00000064201	TSPAN32	protein_coding	2	-2580|3632	ENSG00000064201|ENSG00000110665	TSPAN32|C11orf21
cg02056828	7	63211753	0.486015433365455	cis	NA	NA	NA	NA	NA	NA	NA	NA	NA
cg02057716	2	218807759	0.574582119260838	cis	TNS1	NA	NA	NA	NA	NA	NA	NA	NA
cg02059512	10	1410671	0.428372861585332	cis	ADARB2	NA	NA	NA	NA	NA	NA	NA	NA
cg02059867	17	38334623	0.451915654617364	cis	RAPGEFL1;RAPGEFL1	1360	ENSG00000108352	RAPGEFL1	protein_coding	1	1360	ENSG00000108352	RAPGEFL1
cg02061130	17	1387922	0.543458549730704	cis	MYO1C;MYO1C;MYO1C	NA	NA	NA	NA	NA	NA	NA	NA
cg02061173	5	77805555	0.427129379300789	cis	LHFPL2	NA	NA	NA	NA	NA	NA	NA	NA
cg02061804	17	32453	0.622670439754187	cis	DOC2B	-1026	ENSG00000272636	DOC2B	protein_coding	1	-1026	ENSG00000272636	DOC2B
cg02064284	14	102990501	0.649271189460126	cis	NA	NA	NA	NA	NA	NA	NA	NA	NA
cg02064368	4	119786577	0.51666756163977	cis	NA	NA	NA	NA	NA	NA	NA	NA	NA
cg02067535	3	196366191	0.543713017548241	cis	LRRC33	-366	ENSG00000174004	NRROS	protein_coding	2	-455|-366	ENSG00000163964|ENSG00000174004	PIGX|NRROS
cg02067584	17	8094552	0.491718832212529	cis	C17orf59	-988	ENSG00000196544	C17orf59	protein_coding	2	-988|4059	ENSG00000196544|ENSG00000266638	C17orf59|AC129492.1
cg02068596	6	14068147	0.437833753487093	cis	NA	NA	NA	NA	NA	NA	NA	NA	NA
cg02070205	10	30722105	0.590172391659598	cis	MAP3K8	-761	ENSG00000107968	MAP3K8	protein_coding	1	-761	ENSG00000107968	MAP3K8
cg02071172	3	64430000	0.663338612629587	cis	NA	-907	ENSG00000244564	RP11-14D22.1	lincRNA	3	-907|1152|1152	ENSG00000244564|ENSG00000163637|ENSG00000243993	RP11-14D22.1|PRICKLE2|RP11-14D22.2
cg02071712	12	104235554	0.408634623119535	cis	NT5DC3	325	ENSG00000257327	RP11-650K20.3	protein_coding	2	-579|325	ENSG00000111696|ENSG00000257327	NT5DC3|RP11-650K20.3
cg02072018	3	9884995	0.466195223467313	cis	RPUSD3;RPUSD3	1291	ENSG00000156990	RPUSD3	protein_coding	1	1291	ENSG00000156990	RPUSD3
cg02075820	11	17300909	0.474541305005053	cis	NUCB2	NA	NA	NA	NA	NA	NA	NA	NA
cg02078164	7	157982224	0.601369440329044	cis	PTPRN2;PTPRN2;PTPRN2	NA	NA	NA	NA	NA	NA	NA	NA
cg02081001	11	18720931	0.576452710191049	cis	TMEM86A	NA	NA	NA	NA	NA	NA	NA	NA
cg02082843	14	92339595	0.452491672847942	cis	FBLN5	NA	NA	NA	NA	NA	NA	NA	NA
cg02082929	2	109068933	0.999999786231981	cis	GCC2;GCC2	3916	ENSG00000135968	GCC2	protein_coding	1	3916	ENSG00000135968	GCC2
cg02086310	20	25039719	0.462183710771946	cis	ACSS1	-103	ENSG00000154930	ACSS1	protein_coding	1	-103	ENSG00000154930	ACSS1
cg02086790	16	375327	0.431056040098682	cis	AXIN1;AXIN1	NA	NA	NA	NA	NA	NA	NA	NA
cg02087454	3	9292025	0.681321159705896	cis	SRGAP3;SRGAP3	NA	NA	NA	NA	NA	NA	NA	NA
cg02089916	3	120558040	0.503048869809255	cis	NA	-2833	ENSG00000243593	RP11-500K19.1	lincRNA	1	-2833	ENSG00000243593	RP11-500K19.1
cg02090654	7	126698344	0.421490876447889	cis	MIR592;GRM8;GRM8;GRM8	-106	ENSG00000207692	MIR592	miRNA	1	-106	ENSG00000207692	MIR592
cg02090742	17	30186405	0.654171873815191	cis	C17orf79	-49	ENSG00000172301	COPRS	protein_coding	1	-49	ENSG00000172301	COPRS
cg02091185	5	170288766	0.999999999342779	cis	RANBP17	-108	ENSG00000204764	RANBP17	protein_coding	1	-108	ENSG00000204764	RANBP17
cg02092102	7	128555896	0.600115180164435	cis	NA	-1779	ENSG00000224163	RP11-309L24.6	pseudogene	1	-1779	ENSG00000224163	RP11-309L24.6
cg02093176	2	3660939	0.595622421614813	cis	COLEC11;COLEC11	4408	ENSG00000188765	TMSB4XP2	pseudogene	1	4408	ENSG00000188765	TMSB4XP2
cg02094337	17	80542118	0.775514422699161	cis	FOXK2	1737	ENSG00000238403	snoU13	snoRNA	2	1737|4169	ENSG00000238403|ENSG00000262147	snoU13|RP13-638C3.3
cg02096172	6	6894163	0.612724719641207	cis	NA	NA	NA	NA	NA	NA	NA	NA	NA
cg02097014	1	203156374	0.43113209152924	cis	CHI3L1	-497	ENSG00000133048	CHI3L1	protein_coding	1	-497	ENSG00000133048	CHI3L1
cg02097532	3	55673955	0.555756380493597	cis	ERC2	NA	NA	NA	NA	NA	NA	NA	NA
cg02098413	6	105308735	0.439907690396396	cis	HACE1	411	ENSG00000271099	RP11-809N15.3	pseudogene	2	-941|411	ENSG00000085382|ENSG00000271099	HACE1|RP11-809N15.3
cg02098565	16	89168508	0.48472583944789	cis	ACSF3;ACSF3;ACSF3	NA	NA	NA	NA	NA	NA	NA	NA
cg02098786	14	24801794	0.604289539753793	cis	ADCY4	2505	ENSG00000129467	ADCY4	protein_coding	2	2505|4794	ENSG00000129467|ENSG00000258973	ADCY4|RP11-934B9.3
cg02099474	7	1027990	0.76272688555821	cis	CYP2W1	NA	NA	NA	NA	NA	NA	NA	NA
cg02100629	10	71892760	0.750347365899432	cis	AIFM2	-70	ENSG00000042286	AIFM2	protein_coding	1	-70	ENSG00000042286	AIFM2
cg02102533	16	57562841	0.696964629227754	cis	CCDC102A	NA	NA	NA	NA	NA	NA	NA	NA
cg02103401	3	37033373	0.45257683885949	cis	EPM2AIP1;MLH1	1422	ENSG00000178567	EPM2AIP1	protein_coding	2	-1450|1422	ENSG00000076242|ENSG00000178567	MLH1|EPM2AIP1
cg02104138	5	163187595	0.534313403789851	cis	NA	NA	NA	NA	NA	NA	NA	NA	NA
cg02107279	5	14870749	0.539485153288336	cis	ANKH	1138	ENSG00000154122	ANKH	protein_coding	3	-1692|1138|4071	ENSG00000272057|ENSG00000154122|ENSG00000249928	CTB-40H15.4|ANKH|UQCRBP3
cg02108080	7	36136383	0.586333893788057	cis	NA	1501	ENSG00000261184	RP11-196O2.1	sense_overlapping	1	1501	ENSG00000261184	RP11-196O2.1
cg02109162	15	99646443	0.630460443434155	cis	SYNM;SYNM	-413	ENSG00000259475	RP11-654A16.3	antisense	1	-413	ENSG00000259475	RP11-654A16.3
cg02113429	20	18036013	0.423553068799114	cis	OVOL2	3819	ENSG00000125850	OVOL2	protein_coding	2	-4124|3819	ENSG00000229262|ENSG00000125850	RP4-726N1.2|OVOL2
cg02119577	21	40195074	0.999999999949602	cis	ETS2	NA	NA	NA	NA	NA	NA	NA	NA
cg02121529	13	40746549	0.400284560165342	cis	NA	NA	NA	NA	NA	NA	NA	NA	NA
cg02121547	11	113649020	0.60540379741586	cis	CLDN25	-1449	ENSG00000228607	CLDN25	protein_coding	2	-4487|-1449	ENSG00000086827|ENSG00000228607	ZW10|CLDN25
cg02127209	19	35786961	0.56785547938379	cis	MAG;MAG	3933	ENSG00000105695	MAG	protein_coding	1	3933	ENSG00000105695	MAG
cg02131018	3	73723546	0.564655255965356	cis	NA	NA	NA	NA	NA	NA	NA	NA	NA
cg02133624	3	195590041	0.418655340210826	cis	NA	-2766	ENSG00000223783	AC124944.5	lincRNA	1	-2766	ENSG00000223783	AC124944.5
cg02134705	3	149388151	0.513777365123724	cis	WWTR1	NA	NA	NA	NA	NA	NA	NA	NA
cg02135859	2	239140634	0.524082789255022	cis	LOC643387;LOC151174;LOC151174	309	ENSG00000225057	AC096574.4	processed_transcript	2	-316|309	ENSG00000186235|ENSG00000225057	AC016757.3|AC096574.4
cg02139827	21	34404457	0.43369853267058	cis	NA	NA	NA	NA	NA	NA	NA	NA	NA
cg02140579	4	159091837	0.562689581189478	cis	FAM198B;FAM198B;FAM198B	-67	ENSG00000248429	RP11-597D13.9	antisense	2	-67|2633	ENSG00000248429|ENSG00000164125	RP11-597D13.9|FAM198B
cg02142461	4	4293079	0.426056107580703	cis	ZNF509;LYAR;LYAR	1155	ENSG00000168826	ZBTB49	protein_coding	2	-1183|1155	ENSG00000145220|ENSG00000168826	LYAR|ZBTB49
cg02142896	14	56424872	0.414188961729673	cis	NA	NA	NA	NA	NA	NA	NA	NA	NA
cg02144258	2	220391374	0.427702071295429	cis	ACCN4;ACCN4	NA	NA	NA	NA	NA	NA	NA	NA
cg02145668	1	151300723	0.408528217033634	cis	NA	298	ENSG00000273481	RP11-126K1.9	lincRNA	2	-532|298	ENSG00000143393|ENSG00000273481	PI4KB|RP11-126K1.9
cg02147592	19	4090388	0.689086268790626	cis	MAP2K2	NA	NA	NA	NA	NA	NA	NA	NA
cg02148547	14	21457502	0.490707465203454	cis	METT11D1;METT11D1	-427	ENSG00000165792	METTL17	protein_coding	2	-4277|-427	ENSG00000258599|ENSG00000165792	RP11-84C10.1|METTL17
cg02152108	22	37641506	0.687621549872022	cis	RAC2	-1018	ENSG00000128340	RAC2	protein_coding	1	-1018	ENSG00000128340	RAC2
cg02152128	1	249128879	0.516944640892827	cis	NA	-3530	ENSG00000171161	ZNF672	protein_coding	1	-3530	ENSG00000171161	ZNF672
cg02152351	6	8436296	0.999999796516249	cis	SLC35B3;SLC35B3;SLC35B3	-502	ENSG00000124786	SLC35B3	protein_coding	1	-502	ENSG00000124786	SLC35B3
cg02155558	15	43621948	0.999999998497981	cis	ADAL;LCMT2;ADAL	855	ENSG00000168806	LCMT2	protein_coding	2	-924|855	ENSG00000168803|ENSG00000168806	ADAL|LCMT2
cg02156380	1	180882591	0.481092032095224	cis	KIAA1614	301	ENSG00000135835	KIAA1614	protein_coding	1	301	ENSG00000135835	KIAA1614
cg02160872	5	212506	0.793303588734052	cis	CCDC127	4888	ENSG00000260774	CTD-2083E4.4	processed_transcript	1	4888	ENSG00000260774	CTD-2083E4.4
cg02162534	10	133956875	0.657416456489158	cis	JAKMIP3	NA	NA	NA	NA	NA	NA	NA	NA
cg02168442	8	102236522	0.796339973763996	cis	NA	279	ENSG00000253942	KB-1410C5.1	pseudogene	1	279	ENSG00000253942	KB-1410C5.1
cg02168558	11	112045982	0.450220661588034	cis	BCO2;BCO2	-208	ENSG00000197580	BCO2	protein_coding	3	-2653|-208|4729	ENSG00000254638|ENSG00000197580|ENSG00000272790	RP11-356J5.4|BCO2|AP002884.3
cg02173484	1	147245168	0.497298972441674	cis	GJA5	316	ENSG00000143140	GJA5	protein_coding	2	-4532|316	ENSG00000234190|ENSG00000143140	RP11-433J22.3|GJA5
cg02174341	10	13276466	0.573024294466108	cis	UCMA	-132	ENSG00000165623	UCMA	protein_coding	1	-132	ENSG00000165623	UCMA
cg02175183	6	150309507	0.417562728329974	cis	NA	NA	NA	NA	NA	NA	NA	NA	NA
cg02175308	1	109941060	0.629650520392734	cis	SORT1	-487	ENSG00000134243	SORT1	protein_coding	1	-487	ENSG00000134243	SORT1
cg02182210	20	30619096	0.430256485237747	cis	C20orf160	282	ENSG00000226239	RP1-310O13.7	antisense	1	282	ENSG00000226239	RP1-310O13.7
cg02184697	16	3013025	0.529684379743965	cis	KREMEN2;KREMEN2	-920	ENSG00000131650	KREMEN2	protein_coding	1	-920	ENSG00000131650	KREMEN2
cg02185216	8	145731186	0.435079098412214	cis	GPT	-359	ENSG00000255182	CTD-2517M22.14	processed_transcript	3	-3271|-359|2830	ENSG00000167700|ENSG00000255182|ENSG00000167701	MFSD3|CTD-2517M22.14|GPT
cg02188818	4	141676849	0.422099181093832	cis	TBC1D9	425	ENSG00000109436	TBC1D9	protein_coding	2	-833|425	ENSG00000273472|ENSG00000109436	RP11-102N12.3|TBC1D9
cg02190985	10	125852191	0.662342848292816	cis	NA	1015	ENSG00000182022	CHST15	protein_coding	1	1015	ENSG00000182022	CHST15
cg02194908	16	1276278	0.687838318878959	cis	TPSG1	-1021	ENSG00000116176	TPSG1	protein_coding	2	-1021|3936	ENSG00000116176|ENSG00000197253	TPSG1|TPSB2
cg02197387	20	62694005	0.701373860522866	cis	TCEA2;TCEA2	NA	NA	NA	NA	NA	NA	NA	NA
cg02198513	4	38987121	0.554811793262937	cis	TMEM156	NA	NA	NA	NA	NA	NA	NA	NA
cg02198625	20	1600641	0.687408685390807	cis	SIRPB1;SIRPB1;SIRPB1;SIRPB1;SIRPB1;SIRPB1	14	ENSG00000260861	RP4-576H24.4	protein_coding	2	14|66	ENSG00000260861|ENSG00000101307	RP4-576H24.4|SIRPB1
cg02200207	7	29605237	0.530533603213953	cis	PRR15	1810	ENSG00000176532	PRR15	protein_coding	2	-1951|1810	ENSG00000223813|ENSG00000176532	AC007255.8|PRR15
cg02205391	6	31762409	0.415304251742685	cis	VARS	1321	ENSG00000204394	VARS	protein_coding	1	1321	ENSG00000204394	VARS
cg02206373	7	89841767	0.442110461406869	cis	STEAP2;STEAP2;STEAP2	-818	ENSG00000227646	STEAP2-AS1	processed_transcript	1	-818	ENSG00000227646	STEAP2-AS1
cg02206980	6	13574034	0.791702118345105	cis	SIRT5;SIRT5	-782	ENSG00000124523	SIRT5	protein_coding	1	-782	ENSG00000124523	SIRT5
cg02208432	11	76571458	0.658434668282045	cis	ACER3	-453	ENSG00000078124	ACER3	protein_coding	1	-453	ENSG00000078124	ACER3
cg02210151	10	123356041	0.831413068745822	cis	FGFR2;FGFR2;FGFR2;FGFR2;FGFR2;FGFR2;FGFR2	1931	ENSG00000066468	FGFR2	protein_coding	1	1931	ENSG00000066468	FGFR2
cg02211646	7	114055210	0.454889394797939	cis	FOXP2;FOXP2;FOXP2;FOXP2;FOXP2;FOXP2	4720	ENSG00000224595	AC073626.2	antisense	1	4720	ENSG00000224595	AC073626.2
cg02212836	6	6589075	0.445848429966257	cis	LY86;LOC285780	734	ENSG00000112799	LY86	protein_coding	1	734	ENSG00000112799	LY86
cg02218324	19	46318439	0.407905493431689	cis	RSPH6A;RSPH6A	138	ENSG00000104941	RSPH6A	protein_coding	1	138	ENSG00000104941	RSPH6A
cg02220129	11	58598239	0.483507782000999	cis	NA	NA	NA	NA	NA	NA	NA	NA	NA
cg02222362	10	48828109	0.553519998310332	cis	PTPN20B;PTPN20A;PTPN20B;PTPN20B;PTPN20B;PTPN20B;PTPN20A;PTPN20A;PTPN20A;PTPN20A;PTPN20A;PTPN20B;PTPN20B;PTPN20A;PTPN20B;PTPN20A;PTPN20B;PTPN20A	-143	ENSG00000183675	PTPN20B	protein_coding	1	-143	ENSG00000183675	PTPN20B
cg02225599	7	27143252	0.69063669301642	cis	HOXA2	-822	ENSG00000105996	HOXA2	protein_coding	2	-4144|-822	ENSG00000253552|ENSG00000105996	HOXA-AS2|HOXA2
cg02226672	16	68398533	0.588118550854434	cis	SMPD3	NA	NA	NA	NA	NA	NA	NA	NA
cg02227496	9	33750617	0.540689823450169	cis	PRSS3	102	ENSG00000010438	PRSS3	protein_coding	1	102	ENSG00000010438	PRSS3
cg02227813	6	130524018	0.999999972637797	cis	SAMD3;SAMD3	NA	NA	NA	NA	NA	NA	NA	NA
cg02228675	17	40259724	0.555296518827087	cis	DHX58	NA	NA	NA	NA	NA	NA	NA	NA
cg02230103	16	2848223	0.507552002184262	cis	TESSP1	-263	ENSG00000215148	PRSS41	pseudogene	2	-1690|-263	ENSG00000221719|ENSG00000215148	SNORA3|PRSS41
cg02230811	14	56967892	0.466653468829377	cis	NA	NA	NA	NA	NA	NA	NA	NA	NA
cg02231590	2	231737958	0.49711294195857	cis	ITM2C;ITM2C;ITM2C	NA	NA	NA	NA	NA	NA	NA	NA
cg02232542	9	139690610	0.579975617184879	cis	KIAA1984	-192	ENSG00000213213	CCDC183	protein_coding	5	-4208|-3065|-192|4779|4803	ENSG00000272679|ENSG00000273066|ENSG00000213213|ENSG00000272896|ENSG00000244187	RP11-216L13.18|RP11-216L13.19|CCDC183|RP11-216L13.17|TMEM141
cg02233750	22	43539658	0.659297053123543	cis	MCAT;MCAT	-258	ENSG00000100294	MCAT	protein_coding	1	-258	ENSG00000100294	MCAT
cg02237119	7	73256414	0.582356988029861	cis	WBSCR27	451	ENSG00000165171	WBSCR27	protein_coding	1	451	ENSG00000165171	WBSCR27
cg02243522	8	129061054	0.535614050931168	cis	MIR1207;PVT1	-344	ENSG00000221176	MIR1207	miRNA	1	-344	ENSG00000221176	MIR1207
cg02244288	16	89573955	0.648402013932659	cis	SPG7;SPG7	-3087	ENSG00000261118	RP11-104N10.1	antisense	1	-3087	ENSG00000261118	RP11-104N10.1
cg02246992	17	29158363	0.554811592011925	cis	ATAD5	444	ENSG00000242439	CTD-2349P21.1	pseudogene	2	-625|444	ENSG00000176208|ENSG00000242439	ATAD5|CTD-2349P21.1
cg02247178	13	31506687	0.678308463938957	cis	C13orf26	-153	ENSG00000175664	TEX26	protein_coding	2	-153|1296	ENSG00000175664|ENSG00000224743	TEX26|TEX26-AS1
cg02248486	7	27183196	0.532578483125087	cis	HOXA5	91	ENSG00000106004	HOXA5	protein_coding	1	91	ENSG00000106004	HOXA5
cg02248514	14	32842070	0.773197986194701	cis	AKAP6	NA	NA	NA	NA	NA	NA	NA	NA
cg02249490	17	42004878	0.678663854688259	cis	NA	-53	ENSG00000267420	RP11-527L4.6	lincRNA	2	-4509|-53	ENSG00000267166|ENSG00000267420	RP11-527L4.5|RP11-527L4.6
cg02250046	10	101825185	0.622973839187314	cis	CPN1	NA	NA	NA	NA	NA	NA	NA	NA
cg02250400	8	37698620	0.574608734915391	cis	GPR124	NA	NA	NA	NA	NA	NA	NA	NA
cg02251663	11	14281053	0.440837787307545	cis	SPON1	NA	NA	NA	NA	NA	NA	NA	NA
cg02253236	19	1046996	0.560506265430577	cis	ABCA7	NA	NA	NA	NA	NA	NA	NA	NA
cg02253499	3	12602046	0.573103047404931	cis	MKRN2	512	ENSG00000225526	C3orf83	protein_coding	2	512|3533	ENSG00000225526|ENSG00000075975	C3orf83|MKRN2
cg02253535	21	45147292	0.776682922586111	cis	PDXK	NA	NA	NA	NA	NA	NA	NA	NA
cg02254574	17	32483640	0.507388756280553	cis	ACCN1;ACCN1	NA	NA	NA	NA	NA	NA	NA	NA
cg02256455	14	104165475	0.431251249469637	cis	XRCC3;XRCC3;XRCC3;KLC1;KLC1	2785	ENSG00000269958	RP11-73M18.8	sense_intronic	3	-4088|2785|4578	ENSG00000269910|ENSG00000269958|ENSG00000269940	RP11-73M18.10|RP11-73M18.8|RP11-73M18.7
cg02256631	16	31342952	0.423498830343703	cis	ITGAM;ITGAM	NA	NA	NA	NA	NA	NA	NA	NA
cg02257953	14	54816093	0.680340748126404	cis	NA	NA	NA	NA	NA	NA	NA	NA	NA
cg02260363	15	78632024	0.470417586919822	cis	CRABP1	-642	ENSG00000166426	CRABP1	protein_coding	1	-642	ENSG00000166426	CRABP1
cg02267270	6	37616410	0.999998930367976	cis	MDGA1	NA	NA	NA	NA	NA	NA	NA	NA
cg02268156	16	66162107	0.412282167915586	cis	NA	NA	NA	NA	NA	NA	NA	NA	NA
cg02268569	16	1032713	0.556396815746102	cis	SOX8	905	ENSG00000005513	SOX8	protein_coding	4	-1395|-1117|905|1461	ENSG00000103227|ENSG00000260807|ENSG00000005513|ENSG00000269047	LMF1|RP11-161M6.2|SOX8|AC009041.2
cg02270010	5	175958651	0.746562279140654	cis	RNF44	NA	NA	NA	NA	NA	NA	NA	NA
cg02270332	6	106475062	0.826664445723217	cis	NA	NA	NA	NA	NA	NA	NA	NA	NA
cg02270689	2	64836235	0.508541557364952	cis	NA	2126	ENSG00000233694	AC007365.1	lincRNA	1	2126	ENSG00000233694	AC007365.1
cg02271943	10	76996533	0.773919684508668	cis	COMTD1	-745	ENSG00000165644	COMTD1	protein_coding	1	-745	ENSG00000165644	COMTD1
cg02272576	6	43868964	0.588268270930564	cis	LOC100132354	NA	NA	NA	NA	NA	NA	NA	NA
cg02272667	7	1922866	0.685477975202552	cis	MAD1L1;MAD1L1;MAD1L1	NA	NA	NA	NA	NA	NA	NA	NA
cg02272831	2	239962921	0.608209272604993	cis	NA	NA	NA	NA	NA	NA	NA	NA	NA
cg02273647	14	45722745	0.684161458448169	cis	C14orf106	-2	ENSG00000129534	MIS18BP1	protein_coding	1	-2	ENSG00000129534	MIS18BP1
cg02276974	15	78634235	0.697192693817393	cis	CRABP1	1569	ENSG00000166426	CRABP1	protein_coding	1	1569	ENSG00000166426	CRABP1
cg02277850	1	7842393	0.638766476250052	cis	NA	-1987	ENSG00000049246	PER3	protein_coding	1	-1987	ENSG00000049246	PER3
cg02278646	12	45608691	0.423786679688216	cis	ANO6;ANO6;PLEKHA9;ANO6	-1079	ENSG00000177119	ANO6	protein_coding	2	-1079|1133	ENSG00000177119|ENSG00000134297	ANO6|PLEKHA8P1
cg02280200	12	286620	0.648216264506429	cis	IQSEC3	4945	ENSG00000256540	RP11-598F7.6	lincRNA	1	4945	ENSG00000256540	RP11-598F7.6
cg02283238	5	118691126	0.757502473049769	cis	TNFAIP8;TNFAIP8	NA	NA	NA	NA	NA	NA	NA	NA
cg02284273	10	14051679	0.66126725283103	cis	FRMD4A	NA	NA	NA	NA	NA	NA	NA	NA
cg02286717	10	75415704	0.534370748482151	cis	SYNPO2L;SYNPO2L	1907	ENSG00000271848	RP11-464F9.21	antisense	1	1907	ENSG00000271848	RP11-464F9.21
cg02287325	16	75252355	0.611368606150071	cis	CTRB1	-543	ENSG00000168925	CTRB1	protein_coding	1	-543	ENSG00000168925	CTRB1
cg02289754	1	47068636	0.565382816847386	cis	MKNK1;MKNK1;MKNK1;MKNK1;MKNK1	NA	NA	NA	NA	NA	NA	NA	NA
cg02289903	6	166876736	0.663808749958746	cis	RPS6KA2;RPS6KA2	2135	ENSG00000232082	RPS6KA2-IT1	sense_intronic	1	2135	ENSG00000232082	RPS6KA2-IT1
cg02291164	14	59296302	0.791041202169113	cis	NA	1350	ENSG00000258583	RP11-112J1.2	lincRNA	2	-1408|1350	ENSG00000258734|ENSG00000258583	RP11-112J1.3|RP11-112J1.2
cg02295216	16	66585210	0.471365227594181	cis	CKLF;CKLF;CKLF;CKLF;TK2;CKLF	1237	ENSG00000166548	TK2	protein_coding	4	-1280|-1256|1237|2027	ENSG00000254788|ENSG00000217555|ENSG00000166548|ENSG00000261519	CKLF-CMTM1|CKLF|TK2|Y_RNA
cg02296627	16	508045	0.597350357513785	cis	RAB11FIP3	NA	NA	NA	NA	NA	NA	NA	NA
cg02297879	10	134144761	0.666289774812475	cis	LRRC27;LRRC27;LRRC27;LRRC27	590	ENSG00000165752	STK32C	protein_coding	2	-853|590	ENSG00000148814|ENSG00000165752	LRRC27|STK32C
cg02299328	17	38346960	0.741368873131593	cis	RAPGEFL1	NA	NA	NA	NA	NA	NA	NA	NA
cg02299497	14	69095570	0.760118473205076	cis	NA	-408	ENSG00000259038	CTD-2325P2.4	antisense	1	-408	ENSG00000259038	CTD-2325P2.4
cg02301079	16	11591651	0.514347743868767	cis	NA	NA	NA	NA	NA	NA	NA	NA	NA
cg02303505	8	91592157	0.547862783383263	cis	NA	NA	NA	NA	NA	NA	NA	NA	NA
cg02303807	1	31367595	0.421163350636018	cis	SDC3	NA	NA	NA	NA	NA	NA	NA	NA
cg02305113	7	2059212	0.526484913688017	cis	MAD1L1;MAD1L1;MAD1L1	NA	NA	NA	NA	NA	NA	NA	NA
cg02311932	6	17282853	0.45537739045512	cis	RBM24;RBM24;RBM24	1276	ENSG00000112183	RBM24	protein_coding	1	1276	ENSG00000112183	RBM24
cg02313495	15	40398007	0.999999999865579	cis	BMF;BMF;BMF;BMF	3086	ENSG00000104081	BMF	protein_coding	1	3086	ENSG00000104081	BMF
cg02313554	10	125731617	0.56867374660674	cis	NA	NA	NA	NA	NA	NA	NA	NA	NA
cg02314201	10	134843775	0.999999989676373	cis	NA	NA	NA	NA	NA	NA	NA	NA	NA
cg02318567	16	31548908	0.413392860714536	cis	NA	NA	NA	NA	NA	NA	NA	NA	NA
cg02319733	8	10282549	0.466316423735177	cis	MSRA;MSRA;MSRA	NA	NA	NA	NA	NA	NA	NA	NA
cg02319782	12	291668	0.443978454156729	cis	NA	-103	ENSG00000256540	RP11-598F7.6	lincRNA	1	-103	ENSG00000256540	RP11-598F7.6
cg02319972	15	62798895	0.576663429356387	cis	NA	NA	NA	NA	NA	NA	NA	NA	NA
cg02322400	11	95980186	0.433167587966968	cis	MAML2	NA	NA	NA	NA	NA	NA	NA	NA
cg02323356	2	220313153	0.459870276993075	cis	SPEG	NA	NA	NA	NA	NA	NA	NA	NA
cg02324835	8	28919075	0.466032851858442	cis	NA	NA	NA	NA	NA	NA	NA	NA	NA
cg02328326	15	68038930	0.462675273381225	cis	MAP2K5;MAP2K5	NA	NA	NA	NA	NA	NA	NA	NA
cg02329193	16	29196472	0.416880601464224	cis	NA	NA	NA	NA	NA	NA	NA	NA	NA
cg02329835	9	98315369	0.44619184836104	cis	NA	NA	NA	NA	NA	NA	NA	NA	NA
cg02329916	7	142457299	0.662915096431452	cis	PRSS1	-20	ENSG00000204983	PRSS1	protein_coding	1	-20	ENSG00000204983	PRSS1
cg02331830	8	145008288	0.623480921439091	cis	PLEC1;PLEC1;PLEC1;PLEC1;PLEC1;PLEC1;PLEC1;PLEC1	NA	NA	NA	NA	NA	NA	NA	NA
cg02331910	1	153599831	0.999999927549851	cis	S100A13;S100A13;S100A1;S100A13;S100A13;S100A13	-571	ENSG00000160678	S100A1	protein_coding	1	-571	ENSG00000160678	S100A1
cg02332537	3	46540019	0.622451424359023	cis	RTP3	1038	ENSG00000163825	RTP3	protein_coding	1	1038	ENSG00000163825	RTP3
cg02333792	15	79269735	0.999999996724049	cis	RASGRF1;RASGRF1;RASGRF1	-1496	ENSG00000177699	RP11-16K12.1	antisense	1	-1496	ENSG00000177699	RP11-16K12.1
cg02339083	22	45740309	0.408914818982993	cis	SMC1B	NA	NA	NA	NA	NA	NA	NA	NA
cg02341480	1	235267474	0.508396615380995	cis	NA	450	ENSG00000273416	RP4-597N16.4	lincRNA	1	450	ENSG00000273416	RP4-597N16.4
cg02343008	21	46077729	0.733626288018682	cis	KRTAP12-3;C21orf29	-120	ENSG00000205439	KRTAP12-3	protein_coding	2	-3153|-120	ENSG00000212933|ENSG00000205439	KRTAP12-4|KRTAP12-3
cg02343628	15	93790914	0.788752894047707	cis	NA	NA	NA	NA	NA	NA	NA	NA	NA
cg02346241	16	12355340	0.403570376863545	cis	SNX29	NA	NA	NA	NA	NA	NA	NA	NA
cg02346713	15	51387736	0.418657889392642	cis	TNFAIP8L3	NA	NA	NA	NA	NA	NA	NA	NA
cg02347356	1	1983003	0.516713662529643	cis	PRKCZ	1094	ENSG00000067606	PRKCZ	protein_coding	2	-1494|1094	ENSG00000226969|ENSG00000067606	RP11-547D24.3|PRKCZ
cg02347487	11	7059103	0.461470109684374	cis	NLRP14	NA	NA	NA	NA	NA	NA	NA	NA
cg02351160	7	159774	0.582496099555311	cis	NA	NA	NA	NA	NA	NA	NA	NA	NA
cg02351381	12	110172346	0.652160712072521	cis	MGC14436;MGC14436;C12orf34	NA	NA	NA	NA	NA	NA	NA	NA
cg02354563	5	522363	0.519874560003542	cis	SLC9A3	2084	ENSG00000066230	SLC9A3	protein_coding	2	-2457|2084	ENSG00000250385|ENSG00000066230	RP11-310P5.2|SLC9A3
cg02354658	5	95151391	0.428679782265581	cis	GLRX;GLRX	NA	NA	NA	NA	NA	NA	NA	NA
cg02355304	7	5536984	0.433849452183868	cis	MIR589;FBXL18	-1436	ENSG00000207973	MIR589	miRNA	1	-1436	ENSG00000207973	MIR589
cg02356786	1	243265016	0.644322283522341	cis	LOC731275	19	ENSG00000214837	RP11-261C10.3	lincRNA	1	19	ENSG00000214837	RP11-261C10.3
cg02359132	6	111279585	0.696590343047487	cis	GTF3C6	-178	ENSG00000155115	GTF3C6	protein_coding	1	-178	ENSG00000155115	GTF3C6
cg02359160	1	45189875	0.461175519514099	cis	C1orf228	-2301	ENSG00000199377	RNU5F-1	snRNA	1	-2301	ENSG00000199377	RNU5F-1
cg02359712	5	77280597	0.53533065093644	cis	NA	NA	NA	NA	NA	NA	NA	NA	NA
cg02365303	5	147052498	0.568269428204741	cis	JAKMIP2	NA	NA	NA	NA	NA	NA	NA	NA
cg02365397	15	40573976	0.441245382980412	cis	NA	811	ENSG00000230778	ANKRD63	protein_coding	1	811	ENSG00000230778	ANKRD63
cg02367144	2	237146137	0.512427715275896	cis	ASB18	NA	NA	NA	NA	NA	NA	NA	NA
cg02367709	17	66097352	0.631511452019362	cis	LOC651250	263	ENSG00000265055	AC145343.2	lincRNA	2	-697|263	ENSG00000237854|ENSG00000265055	LINC00674|AC145343.2
cg02368508	16	12060182	0.5988747308771	cis	TNFRSF17	1218	ENSG00000048462	TNFRSF17	protein_coding	3	1218|2151|2418	ENSG00000048462|ENSG00000269121|ENSG00000260224	TNFRSF17|AC007216.2|UBL5P4
cg02374984	16	55866842	0.704315931156777	cis	CES1;CES1;CES1	407	ENSG00000198848	CES1	protein_coding	1	407	ENSG00000198848	CES1
cg02375320	2	38978881	0.701600150625942	cis	SFRS7	205	ENSG00000152147	GEMIN6	protein_coding	2	-245|205	ENSG00000115875|ENSG00000152147	SRSF7|GEMIN6
cg02380750	20	61661411	0.678027479534131	cis	NA	NA	NA	NA	NA	NA	NA	NA	NA
cg02381390	4	20852672	0.464436982777117	cis	KCNIP4;KCNIP4;KCNIP4;KCNIP4;KCNIP4;KCNIP4	NA	NA	NA	NA	NA	NA	NA	NA
cg02382016	16	53406901	0.437306511180822	cis	NA	94	ENSG00000260078	RP11-44F14.1	pseudogene	2	-504|94	ENSG00000261804|ENSG00000260078	RP11-44F14.2|RP11-44F14.1
cg02382400	20	3218487	0.514283512751848	cis	SLC4A11	1349	ENSG00000088836	SLC4A11	protein_coding	1	1349	ENSG00000088836	SLC4A11
cg02385173	11	76571534	0.471045625157491	cis	ACER3	-377	ENSG00000078124	ACER3	protein_coding	1	-377	ENSG00000078124	ACER3
cg02385820	19	39359726	0.431436519209416	cis	RINL	-1073	ENSG00000269050	CTC-360G5.6	antisense	1	-1073	ENSG00000269050	CTC-360G5.6
cg02385848	6	166440066	0.543407337613944	cis	NA	NA	NA	NA	NA	NA	NA	NA	NA
cg02386875	17	28927378	0.520253125523777	cis	LRRC37B2	-436	ENSG00000248121	SMURF2P1	pseudogene	1	-436	ENSG00000248121	SMURF2P1
cg02388416	10	133796348	0.561606020975052	cis	BNIP3	-913	ENSG00000176171	BNIP3	protein_coding	1	-913	ENSG00000176171	BNIP3
cg02390801	15	74528565	0.529848975167069	cis	CCDC33	NA	NA	NA	NA	NA	NA	NA	NA
cg02393699	1	2106620	0.630656403696648	cis	PRKCZ;PRKCZ;PRKCZ	NA	NA	NA	NA	NA	NA	NA	NA
cg02393721	12	21679634	0.407551361141258	cis	C12orf39	393	ENSG00000134548	C12orf39	protein_coding	1	393	ENSG00000134548	C12orf39
cg02393727	16	89690088	0.653734472767156	cis	DPEP1;DPEP1	NA	NA	NA	NA	NA	NA	NA	NA
cg02396836	1	37780753	0.527480072956265	cis	NA	NA	NA	NA	NA	NA	NA	NA	NA
cg02398482	6	150266173	0.631264180251486	cis	ULBP2	3037	ENSG00000131015	ULBP2	protein_coding	1	3037	ENSG00000131015	ULBP2
cg02402091	10	114135092	0.730553664239015	cis	ACSL5;ACSL5;ACSL5;ACSL5	1316	ENSG00000197142	ACSL5	protein_coding	1	1316	ENSG00000197142	ACSL5
cg02404575	19	53237871	0.422311147460058	cis	ZNF611;ZNF611;ZNF611	455	ENSG00000213020	ZNF611	protein_coding	1	455	ENSG00000213020	ZNF611
cg02404974	6	41376295	0.415742533674476	cis	NA	NA	NA	NA	NA	NA	NA	NA	NA
cg02405213	9	5042618	0.567422226346167	cis	JAK2	1673	ENSG00000234534	RP11-39K24.2	pseudogene	1	1673	ENSG00000234534	RP11-39K24.2
cg02405476	20	44441818	0.487901354970962	cis	UBE2C;UBE2C;UBE2C;UBE2C;UBE2C;UBE2C;UBE2C;UBE2C	603	ENSG00000175063	UBE2C	protein_coding	1	603	ENSG00000175063	UBE2C
cg02410480	12	132819930	0.549895400289969	cis	GALNT9	NA	NA	NA	NA	NA	NA	NA	NA
cg02413092	7	156741538	0.490271880588415	cis	NOM1	-879	ENSG00000146909	NOM1	protein_coding	2	-879|4123	ENSG00000146909|ENSG00000230033	NOM1|RP5-1121A15.3
cg02420069	11	76838749	0.695434397513188	cis	MYO7A;MYO7A;MYO7A	-561	ENSG00000137474	MYO7A	protein_coding	1	-561	ENSG00000137474	MYO7A
cg02421460	12	21815512	0.495446665222718	cis	NA	265	ENSG00000256615	RP11-59N23.3	antisense	1	265	ENSG00000256615	RP11-59N23.3
cg02428792	4	25090597	0.465941283168831	cis	NA	NA	NA	NA	NA	NA	NA	NA	NA
cg02431972	16	89023488	0.811880561696013	cis	CBFA2T3	NA	NA	NA	NA	NA	NA	NA	NA
cg02441711	17	80291105	0.685496400847543	cis	SECTM1	845	ENSG00000141574	SECTM1	protein_coding	1	845	ENSG00000141574	SECTM1
cg02445968	10	1449028	0.694216952094272	cis	ADARB2	NA	NA	NA	NA	NA	NA	NA	NA
cg02450064	17	40260053	0.633602403591793	cis	DHX58	4698	ENSG00000108771	DHX58	protein_coding	1	4698	ENSG00000108771	DHX58
cg02450800	13	98796553	0.475669518408117	cis	FARP1;FARP1	1737	ENSG00000152767	FARP1	protein_coding	1	1737	ENSG00000152767	FARP1
cg02452435	17	71188192	0.87879809637835	cis	COG1	-937	ENSG00000166685	COG1	protein_coding	1	-937	ENSG00000166685	COG1
cg02452491	13	74544655	0.411672494282906	cis	KLF12	NA	NA	NA	NA	NA	NA	NA	NA
cg02452500	11	13161927	0.463389816993742	cis	NA	NA	NA	NA	NA	NA	NA	NA	NA
cg02458396	4	710003	0.419839623950189	cis	PCGF3	NA	NA	NA	NA	NA	NA	NA	NA
cg02459107	1	67143332	0.424720829450646	cis	SGIP1	-622	ENSG00000248458	AL139147.1	protein_coding	1	-622	ENSG00000248458	AL139147.1
cg02460419	12	124198876	0.437416227379492	cis	ATP6V0A2	2011	ENSG00000185344	ATP6V0A2	protein_coding	1	2011	ENSG00000185344	ATP6V0A2
cg02462416	11	2036573	0.608073835482455	cis	NA	NA	NA	NA	NA	NA	NA	NA	NA
cg02462661	15	74275622	0.572775033045632	cis	STOML1	NA	NA	NA	NA	NA	NA	NA	NA
cg02463440	8	22132932	0.427887260582944	cis	PIWIL2;PIWIL2	122	ENSG00000197181	PIWIL2	protein_coding	2	-257|122	ENSG00000254064|ENSG00000197181	CTD-2530N21.4|PIWIL2
cg02464665	1	231156359	0.431400567991276	cis	MIR1182;FAM89A	-689	ENSG00000221290	MIR1182	miRNA	2	-998|-689	ENSG00000227934|ENSG00000221290	RP11-423F24.3|MIR1182
cg02466173	16	30829666	0.626643389003635	cis	NA	3765	ENSG00000260082	RP11-2C24.5	pseudogene	1	3765	ENSG00000260082	RP11-2C24.5
cg02469330	3	194090586	0.483177209507076	cis	LRRC15;LRRC15	-114	ENSG00000172061	LRRC15	protein_coding	1	-114	ENSG00000172061	LRRC15
cg02470858	3	196749317	0.517164904266163	cis	MFI2;MFI2	NA	NA	NA	NA	NA	NA	NA	NA
cg02470874	3	160475336	0.463152295030611	cis	PPM1L	1946	ENSG00000163590	PPM1L	protein_coding	2	-2406|1946	ENSG00000260572|ENSG00000163590	RP11-16N11.2|PPM1L
cg02470904	7	20686108	0.40727737356438	cis	ABCB5;ABCB5;ABCB5;ABCB5	-4537	ENSG00000223866	AC002486.3	pseudogene	1	-4537	ENSG00000223866	AC002486.3
cg02471132	12	98850722	0.540650796657437	cis	NA	201	ENSG00000227825	SLC9A7P1	pseudogene	1	201	ENSG00000227825	SLC9A7P1
cg02473781	22	22007095	0.449582047560351	cis	MIR130B;MIR301B	-175	ENSG00000212102	MIR301B	miRNA	3	-498|-175|536	ENSG00000207751|ENSG00000212102|ENSG00000100023	MIR130B|MIR301B|PPIL2
cg02477603	10	125034296	0.456148073919425	cis	NA	NA	NA	NA	NA	NA	NA	NA	NA
cg02478731	17	41632391	0.468170300083142	cis	NA	NA	NA	NA	NA	NA	NA	NA	NA
cg02479211	13	111719677	0.696984276330202	cis	NA	NA	NA	NA	NA	NA	NA	NA	NA
cg02480144	14	101121093	0.615456757252229	cis	NA	-2494	ENSG00000196273	LINC00523	lincRNA	1	-2494	ENSG00000196273	LINC00523
cg02481697	17	8928012	0.721842715229844	cis	NTN1	3153	ENSG00000065320	NTN1	protein_coding	1	3153	ENSG00000065320	NTN1
cg02481934	6	26271193	0.604826921222071	cis	HIST1H3G;HIST1H3G	419	ENSG00000256018	HIST1H3G	protein_coding	3	-1951|419|1575	ENSG00000168242|ENSG00000256018|ENSG00000218690	HIST1H2BI|HIST1H3G|HIST1H2APS4
cg02482603	1	174843754	0.539295601125146	cis	RABGAP1L;RABGAP1L	NA	NA	NA	NA	NA	NA	NA	NA
cg02483449	1	84326856	0.44501073740791	cis	NA	-150	ENSG00000233008	RP11-475O6.1	lincRNA	1	-150	ENSG00000233008	RP11-475O6.1
cg02483661	1	2460621	0.798557759063487	cis	HES5	1063	ENSG00000197921	HES5	protein_coding	2	-2582|1063	ENSG00000157881|ENSG00000197921	PANK4|HES5
cg02483931	17	34202461	0.429108031111204	cis	CCL5	NA	NA	NA	NA	NA	NA	NA	NA
cg02486145	2	38334178	0.589486546411341	cis	NA	2866	ENSG00000138061	CYP1B1	protein_coding	1	2866	ENSG00000138061	CYP1B1
cg02486415	12	52263387	0.618914992531251	cis	NA	NA	NA	NA	NA	NA	NA	NA	NA
cg02486855	15	67356942	0.771489869810196	cis	SMAD3	841	ENSG00000166949	SMAD3	protein_coding	1	841	ENSG00000166949	SMAD3
cg02487331	1	146550467	0.999999998852868	cis	NA	-828	ENSG00000201142	RNVU1-8	snRNA	2	-828|4660	ENSG00000201142|ENSG00000230832	RNVU1-8|RP11-325P15.2
cg02489143	3	97694462	0.706827047942947	cis	NA	-3161	ENSG00000170854	MINA	protein_coding	1	-3161	ENSG00000170854	MINA
cg02489552	19	15121531	0.622472400445435	cis	CCDC105	-25	ENSG00000160994	CCDC105	protein_coding	1	-25	ENSG00000160994	CCDC105
cg02490460	8	1365502	0.650640979690203	cis	NA	NA	NA	NA	NA	NA	NA	NA	NA
cg02491905	2	10975305	0.631963939568737	cis	NA	2798	ENSG00000143870	PDIA6	protein_coding	1	2798	ENSG00000143870	PDIA6
cg02491947	18	56117145	0.900930864548283	cis	MIR122	-1161	ENSG00000207778	MIR122	miRNA	2	-1161|3638	ENSG00000207778|ENSG00000267391	MIR122|RP11-1151B14.3
cg02493602	11	86383696	0.794616594627072	cis	ME3;ME3;ME3	-18	ENSG00000151376	ME3	protein_coding	1	-18	ENSG00000151376	ME3
cg02493740	2	85810744	0.700372804067854	cis	VAMP5	-787	ENSG00000168899	VAMP5	protein_coding	1	-787	ENSG00000168899	VAMP5
cg02500990	16	89640906	0.424083299074345	cis	CPNE7;CPNE7	-1270	ENSG00000178773	CPNE7	protein_coding	1	-1270	ENSG00000178773	CPNE7
cg02503376	17	7283817	0.445237916308955	cis	TNK1	-36	ENSG00000174292	TNK1	protein_coding	1	-36	ENSG00000174292	TNK1
cg02503850	10	72432552	0.466564339678479	cis	ADAMTS14;ADAMTS14	-7	ENSG00000138316	ADAMTS14	protein_coding	1	-7	ENSG00000138316	ADAMTS14
cg02506008	12	115861520	0.403151958885046	cis	NA	NA	NA	NA	NA	NA	NA	NA	NA
cg02506717	7	28338790	0.525447165505166	cis	CREB5	-150	ENSG00000146592	CREB5	protein_coding	1	-150	ENSG00000146592	CREB5
cg02508651	17	46604554	0.645476940011242	cis	NA	3805	ENSG00000120094	HOXB1	protein_coding	1	3805	ENSG00000120094	HOXB1
cg02509730	13	100310205	0.40936083536308	cis	CLYBL	NA	NA	NA	NA	NA	NA	NA	NA
cg02511315	12	8089331	0.545336165629337	cis	SLC2A3	-460	ENSG00000059804	SLC2A3	protein_coding	1	-460	ENSG00000059804	SLC2A3
cg02512168	16	3163228	0.57701121404323	cis	ZNF205;MGC3771;ZNF205;MGC3771	667	ENSG00000122386	ZNF205	protein_coding	2	667|2371	ENSG00000122386|ENSG00000263214	ZNF205|ZNF205-AS1
cg02516189	9	139268092	0.472090284561521	cis	CARD9;CARD9;CARD9;CARD9	41	ENSG00000187796	CARD9	protein_coding	1	41	ENSG00000187796	CARD9
cg02518135	1	247802739	0.622431137850877	cis	NA	-312	ENSG00000235749	RP11-634B7.4	antisense	2	-312|1417	ENSG00000235749|ENSG00000236817	RP11-634B7.4|RP11-978I15.10
cg02518338	17	47929557	0.49457595869242	cis	NA	-4178	ENSG00000176358	TAC4	protein_coding	1	-4178	ENSG00000176358	TAC4
cg02519751	3	147126753	0.436810781155731	cis	ZIC1	-2106	ENSG00000174963	ZIC4	protein_coding	1	-2106	ENSG00000174963	ZIC4
cg02524346	8	600233	0.729402081621363	cis	NA	NA	NA	NA	NA	NA	NA	NA	NA
cg02524475	4	145566595	0.697386524781734	cis	HHIP	-578	ENSG00000164161	HHIP	protein_coding	1	-578	ENSG00000164161	HHIP
cg02525719	4	183728549	0.488954248416025	cis	NA	NA	NA	NA	NA	NA	NA	NA	NA
cg02527881	3	46936655	0.999999997742922	cis	PTH1R	NA	NA	NA	NA	NA	NA	NA	NA
cg02528159	16	3021099	0.764228278483206	cis	PAQR4	1853	ENSG00000162073	PAQR4	protein_coding	1	1853	ENSG00000162073	PAQR4
cg02530336	4	573619	0.413508456906733	cis	NA	NA	NA	NA	NA	NA	NA	NA	NA
cg02530824	4	74847766	0.702228354157876	cis	PF4	75	ENSG00000163737	PF4	protein_coding	1	75	ENSG00000163737	PF4
cg02530846	22	38968375	0.663342196754233	cis	NA	-2084	ENSG00000100206	DMC1	protein_coding	2	-2084|3061	ENSG00000100206|ENSG00000224279	DMC1|RP1-199H16.6
cg02530860	8	144371537	0.482203898558014	cis	NA	-309	ENSG00000185730	ZNF696	protein_coding	2	-309|1254	ENSG00000185730|ENSG00000272172	ZNF696|RP13-582O9.7
cg02531193	16	31581150	0.642090106516525	cis	CSDAP1	-354	ENSG00000261614	YBX3P1	pseudogene	2	-2113|-354	ENSG00000261741|ENSG00000261614	CTD-2014E2.5|YBX3P1
cg02531924	5	1522816	0.521461235081068	cis	LPCAT1	1276	ENSG00000153395	LPCAT1	protein_coding	1	1276	ENSG00000153395	LPCAT1
cg02533364	17	79076083	0.650836399928541	cis	BAIAP2;BAIAP2;BAIAP2;BAIAP2	NA	NA	NA	NA	NA	NA	NA	NA
cg02533724	10	130279912	0.999999960119161	cis	NA	NA	NA	NA	NA	NA	NA	NA	NA
cg02534163	8	120650994	0.57478771525978	cis	ENPP2;ENPP2;ENPP2	NA	NA	NA	NA	NA	NA	NA	NA
cg02535060	10	134150690	0.500142051136861	cis	LRRC27;LRRC27;LRRC27;LRRC27;LRRC27	NA	NA	NA	NA	NA	NA	NA	NA
cg02544614	20	61657117	0.646098938383582	cis	NA	NA	NA	NA	NA	NA	NA	NA	NA
cg02547426	4	3371236	0.542957749312051	cis	RGS12;RGS12;RGS12	NA	NA	NA	NA	NA	NA	NA	NA
cg02548777	6	170338826	0.514072956284336	cis	NA	NA	NA	NA	NA	NA	NA	NA	NA
cg02549628	4	88896208	0.562574007060124	cis	SPP1;SPP1;SPP1	-611	ENSG00000118785	SPP1	protein_coding	1	-611	ENSG00000118785	SPP1
cg02550691	17	7255736	0.741527522911804	cis	KCTD11;KCTD11	528	ENSG00000213859	KCTD11	protein_coding	3	-2706|528|2527	ENSG00000182896|ENSG00000213859|ENSG00000263171	TMEM95|KCTD11|RP11-542C16.1
cg02550950	2	197122104	0.666535430253333	cis	HECW2	-2644	ENSG00000229056	AC020571.3	antisense	1	-2644	ENSG00000229056	AC020571.3
cg02558735	7	55810883	0.418550440455047	cis	NA	NA	NA	NA	NA	NA	NA	NA	NA
cg02560364	16	63219709	0.418577829642481	cis	NA	-4734	ENSG00000261199	UBE2FP2	pseudogene	1	-4734	ENSG00000261199	UBE2FP2
cg02563156	2	105977603	0.82034905307107	cis	FHL2;FHL2;FHL2;FHL2	-1892	ENSG00000238273	AC012360.6	antisense	1	-1892	ENSG00000238273	AC012360.6
cg02566224	16	89149764	0.999999054429641	cis	NA	NA	NA	NA	NA	NA	NA	NA	NA
cg02567769	5	179588673	0.716110732802176	cis	RASGEF1C	NA	NA	NA	NA	NA	NA	NA	NA
cg02569458	12	86230093	0.795149556693949	cis	RASSF9;RASSF9	255	ENSG00000198774	RASSF9	protein_coding	1	255	ENSG00000198774	RASSF9
cg02571738	5	129242000	0.488994241668592	cis	CHSY3	-390	ENSG00000251680	CTC-575N7.1	antisense	2	-390|1835	ENSG00000251680|ENSG00000198108	CTC-575N7.1|CHSY3
cg02573091	5	74908125	0.776862216818581	cis	NA	841	ENSG00000189045	ANKDD1B	protein_coding	2	841|3483	ENSG00000189045|ENSG00000272040	ANKDD1B|CTC-366B18.4
cg02573566	1	153599479	0.630791213083082	cis	S100A13;S100A13;S100A13;S100A13;S100A1;S100A13;S100A13	-923	ENSG00000160678	S100A1	protein_coding	1	-923	ENSG00000160678	S100A1
cg02574073	17	46682398	0.703392437231432	cis	LOC404266;LOC404266;HOXB6	-44	ENSG00000108511	HOXB6	protein_coding	2	-124|-44	ENSG00000120093|ENSG00000108511	HOXB3|HOXB6
cg02577773	2	208027870	0.478274826892204	cis	KLF7	4121	ENSG00000118263	KLF7	protein_coding	1	4121	ENSG00000118263	KLF7
cg02580923	12	117470541	0.492155786315838	cis	NA	NA	NA	NA	NA	NA	NA	NA	NA
cg02583091	8	145638881	0.465266737442057	cis	SLC39A4;SLC39A4	3398	ENSG00000147804	SLC39A4	protein_coding	3	-4128|3398|4005	ENSG00000071894|ENSG00000147804|ENSG00000272115	CPSF1|SLC39A4|GS1-393G12.14
cg02585724	15	81116461	0.675002115320899	cis	KIAA1199	NA	NA	NA	NA	NA	NA	NA	NA
cg02587602	11	123302047	0.661171601290398	cis	NA	989	ENSG00000254667	AP000783.1	protein_coding	1	989	ENSG00000254667	AP000783.1
cg02592271	2	27665507	0.775871241479146	cis	KRTCAP3;KRTCAP3	274	ENSG00000157992	KRTCAP3	protein_coding	1	274	ENSG00000157992	KRTCAP3
cg02592403	19	51614910	0.445090962811861	cis	NA	-3283	ENSG00000142544	CTU1	protein_coding	1	-3283	ENSG00000142544	CTU1
cg02592586	2	60830257	0.659719761832086	cis	NA	NA	NA	NA	NA	NA	NA	NA	NA
cg02592727	19	55574733	0.703128921860007	cis	RDH13;RDH13;RDH13;RDH13	NA	NA	NA	NA	NA	NA	NA	NA
cg02594532	10	1975000	0.64769634732478	cis	NA	NA	NA	NA	NA	NA	NA	NA	NA
cg02597199	15	101098829	0.721522023305686	cis	NA	-53	ENSG00000259540	RP11-526I2.1	antisense	3	-53|330|2168	ENSG00000259540|ENSG00000259205|ENSG00000200095	RP11-526I2.1|PRKXP1|RNU6-181P
cg02599361	5	178548373	0.480629692081215	cis	ADAMTS2	NA	NA	NA	NA	NA	NA	NA	NA
cg02599498	7	154998107	0.656758057186606	cis	NA	2250	ENSG00000228521	AC099552.3	lincRNA	1	2250	ENSG00000228521	AC099552.3
cg02601475	5	121518272	0.729081192785639	cis	NA	NA	NA	NA	NA	NA	NA	NA	NA
cg02602264	7	1026310	0.735853899405907	cis	CYP2W1	3475	ENSG00000073067	CYP2W1	protein_coding	1	3475	ENSG00000073067	CYP2W1
cg02604095	9	32955790	0.425565204158291	cis	NA	NA	NA	NA	NA	NA	NA	NA	NA
cg02605800	7	66456737	0.457285732161441	cis	SBDS	-3423	ENSG00000198874	TYW1	protein_coding	2	-3423|3851	ENSG00000198874|ENSG00000126524	TYW1|SBDS
cg02607810	7	84671582	0.490162842785915	cis	SEMA3D	NA	NA	NA	NA	NA	NA	NA	NA
cg02608124	11	18193422	0.54297368189382	cis	MRGPRX4	-962	ENSG00000179817	MRGPRX4	protein_coding	1	-962	ENSG00000179817	MRGPRX4
cg02609775	16	430019	0.795135828052075	cis	TMEM8A	-2078	ENSG00000236829	Z97634.3	pseudogene	1	-2078	ENSG00000236829	Z97634.3
cg02612588	6	47623886	0.697674432697236	cis	GPR111	-286	ENSG00000164393	GPR111	protein_coding	1	-286	ENSG00000164393	GPR111
cg02612650	6	26195910	0.554635055157276	cis	NA	116	ENSG00000216331	HIST1H1PS1	pseudogene	4	-3838|116|3561|3611	ENSG00000197846|ENSG00000216331|ENSG00000196866|ENSG00000197409	HIST1H2BF|HIST1H1PS1|HIST1H2AD|HIST1H3D
cg02613818	15	99236767	0.505367147171743	cis	IGF1R	NA	NA	NA	NA	NA	NA	NA	NA
cg02619205	9	117157157	0.434131521778684	cis	AKNA	-472	ENSG00000106948	AKNA	protein_coding	2	-472|3626	ENSG00000106948|ENSG00000235119	AKNA|RP11-9M16.2
cg02622251	1	227692291	0.57245900420369	cis	NA	-1592	ENSG00000235827	TUBB8P9	pseudogene	1	-1592	ENSG00000235827	TUBB8P9
cg02623200	1	118727658	0.526897788188948	cis	SPAG17	188	ENSG00000155761	SPAG17	protein_coding	1	188	ENSG00000155761	SPAG17
cg02625222	9	126135169	0.707691734376037	cis	CRB2	NA	NA	NA	NA	NA	NA	NA	NA
cg02625481	2	183667124	0.624881503440497	cis	NA	NA	NA	NA	NA	NA	NA	NA	NA
cg02626646	15	102037293	0.692362354379415	cis	NA	NA	NA	NA	NA	NA	NA	NA	NA
cg02628202	14	93215207	0.564068763718422	cis	LGMN;LGMN	-160	ENSG00000100600	LGMN	protein_coding	1	-160	ENSG00000100600	LGMN
cg02628840	21	46860579	0.486686266444191	cis	COL18A1	NA	NA	NA	NA	NA	NA	NA	NA
cg02630143	19	55147648	0.600899699770573	cis	LILRB1;LILRB1;LILRB1;LILRB1	2695	ENSG00000224730	AC009892.10	protein_coding	1	2695	ENSG00000224730	AC009892.10
cg02630694	10	12236833	0.578785490212216	cis	CDC123;NUDT5	-1131	ENSG00000151465	CDC123	protein_coding	2	-1131|1310	ENSG00000151465|ENSG00000165609	CDC123|NUDT5
cg02633068	15	27083996	0.624250259078173	cis	NA	NA	NA	NA	NA	NA	NA	NA	NA
cg02635407	4	8200549	0.416804366161968	cis	SH3TC1	NA	NA	NA	NA	NA	NA	NA	NA
cg02635449	17	109926	0.541702080061135	cis	RPH3AL	NA	NA	NA	NA	NA	NA	NA	NA
cg02635932	10	18549778	0.67999990368978	cis	CACNB2;CACNB2;CACNB2;CACNB2;CACNB2;CACNB2;CACNB2;CACNB2	345	ENSG00000235020	RP11-109I13.2	processed_transcript	1	345	ENSG00000235020	RP11-109I13.2
cg02639931	19	1387894	0.773020409732976	cis	NDUFS7	4368	ENSG00000115286	NDUFS7	protein_coding	1	4368	ENSG00000115286	NDUFS7
cg02640147	5	170024515	0.539715659427885	cis	KCNIP1;KCNIP1;KCNIP1	NA	NA	NA	NA	NA	NA	NA	NA
cg02642126	8	141046516	0.704853471314649	cis	TRAPPC9;TRAPPC9	NA	NA	NA	NA	NA	NA	NA	NA
cg02642822	17	46666926	0.469313366961439	cis	LOC404266;LOC404266	4397	ENSG00000120075	HOXB5	protein_coding	1	4397	ENSG00000120075	HOXB5
cg02645135	16	69516238	0.666528390458771	cis	NA	NA	NA	NA	NA	NA	NA	NA	NA
cg02645340	13	28553783	0.585672282866305	cis	PRHOXNB	NA	NA	NA	NA	NA	NA	NA	NA
cg02645368	10	135051233	0.558958521995234	cis	VENTX	325	ENSG00000151650	VENTX	protein_coding	1	325	ENSG00000151650	VENTX
cg02646433	3	99218170	0.4939377601793	cis	NA	-1021	ENSG00000243296	RP11-779P15.1	lincRNA	1	-1021	ENSG00000243296	RP11-779P15.1
cg02648589	13	114877260	0.468178621274645	cis	RASA3	-2965	ENSG00000232487	RASA3-IT1	sense_intronic	1	-2965	ENSG00000232487	RASA3-IT1
cg02649613	8	21966036	0.528404316097421	cis	NUDT18	896	ENSG00000173566	NUDT18	protein_coding	1	896	ENSG00000173566	NUDT18
cg02652361	11	65263917	0.668290200756178	cis	MALAT1	-1316	ENSG00000251562	MALAT1	lincRNA	2	-1316|1959	ENSG00000251562|ENSG00000270117	MALAT1|AP000769.7
cg02652597	2	85811292	0.683346221564512	cis	VAMP5	-239	ENSG00000168899	VAMP5	protein_coding	1	-239	ENSG00000168899	VAMP5
cg02653521	2	241373820	0.522662709175275	cis	GPC1	-1268	ENSG00000063660	GPC1	protein_coding	1	-1268	ENSG00000063660	GPC1
cg02655711	22	19163373	0.734526991888144	cis	SLC25A1	2970	ENSG00000100075	SLC25A1	protein_coding	2	2970|4465	ENSG00000100075|ENSG00000260924	SLC25A1|AC004463.6
cg02656947	6	140018450	0.572257359739446	cis	NA	NA	NA	NA	NA	NA	NA	NA	NA
cg02656959	1	21786446	0.558772327655557	cis	NBPF3	129	ENSG00000176378	PFN1P10	pseudogene	1	129	ENSG00000176378	PFN1P10
cg02657375	10	50863136	0.449969236139246	cis	CHAT;CHAT;CHAT;CHAT;CHAT;CHAT;CHAT	NA	NA	NA	NA	NA	NA	NA	NA
cg02657828	16	86703935	0.507634178802219	cis	NA	NA	NA	NA	NA	NA	NA	NA	NA
cg02658551	4	187148009	0.411512271094628	cis	KLKB1	NA	NA	NA	NA	NA	NA	NA	NA
cg02659854	13	24824078	0.54116182989343	cis	SPATA13;SPATA13	4499	ENSG00000227213	SPATA13-AS1	antisense	1	4499	ENSG00000227213	SPATA13-AS1
cg02663382	19	38308458	0.50796522673986	cis	NA	459	ENSG00000267640	CTD-2554C21.2	lincRNA	2	-518|459	ENSG00000189144|ENSG00000267640	ZNF573|CTD-2554C21.2
cg02663821	6	82463911	0.427868550111239	cis	FAM46A	-1420	ENSG00000112773	FAM46A	protein_coding	1	-1420	ENSG00000112773	FAM46A
cg02664787	11	132814660	0.467388021491385	cis	OPCML	NA	NA	NA	NA	NA	NA	NA	NA
cg02666020	12	124941307	0.500336163118941	cis	NCOR2;NCOR2	NA	NA	NA	NA	NA	NA	NA	NA
cg02669193	6	167173257	0.743622163053075	cis	RPS6KA2	NA	NA	NA	NA	NA	NA	NA	NA
cg02670686	16	57125674	0.554359749716282	cis	CPNE2	541	ENSG00000260148	RP11-407G23.1	antisense	2	-775|541	ENSG00000140848|ENSG00000260148	CPNE2|RP11-407G23.1
cg02675527	2	114030824	0.706883103214781	cis	PAX8;PAX8;PAX8;PAX8;PAX8;LOC440839	NA	NA	NA	NA	NA	NA	NA	NA
cg02676175	17	7253720	0.804932690894455	cis	KCTD11;ACAP1	-1488	ENSG00000213859	KCTD11	protein_coding	3	-4722|-1488|4543	ENSG00000182896|ENSG00000213859|ENSG00000263171	TMEM95|KCTD11|RP11-542C16.1
cg02677035	11	128592094	0.699409712642583	cis	FLI1;FLI1	NA	NA	NA	NA	NA	NA	NA	NA
cg02677192	21	45138294	0.45315620517469	cis	PDXK	-681	ENSG00000160209	PDXK	protein_coding	1	-681	ENSG00000160209	PDXK
cg02678768	17	74002944	0.772882047557299	cis	EVPL	NA	NA	NA	NA	NA	NA	NA	NA
cg02680050	12	133179887	0.635927957444826	cis	NA	NA	NA	NA	NA	NA	NA	NA	NA
cg02680086	11	57267244	0.638803152928523	cis	SLC43A1	NA	NA	NA	NA	NA	NA	NA	NA
cg02680909	6	39899321	0.495387739934985	cis	MOCS1;MOCS1	2969	ENSG00000124615	MOCS1	protein_coding	1	2969	ENSG00000124615	MOCS1
cg02690169	18	14430704	0.619613961113557	cis	NA	NA	NA	NA	NA	NA	NA	NA	NA
cg02691506	3	8685827	0.999999982661552	cis	C3orf32	NA	NA	NA	NA	NA	NA	NA	NA
cg02693210	5	173008882	0.494449391132911	cis	LOC285593	2236	ENSG00000253955	CTB-33O18.3	antisense	1	2236	ENSG00000253955	CTB-33O18.3
cg02696253	6	106964589	0.601387891068814	cis	AIM1	4859	ENSG00000112297	AIM1	protein_coding	1	4859	ENSG00000112297	AIM1
cg02697649	2	202901045	0.999999995728449	cis	FZD7	1735	ENSG00000155760	FZD7	protein_coding	2	-2785|1735	ENSG00000273209|ENSG00000155760	RP11-107N15.1|FZD7
cg02698576	1	151104750	0.520104032254908	cis	SEMA6C	-664	ENSG00000261168	RP11-68I18.10	sense_overlapping	1	-664	ENSG00000261168	RP11-68I18.10
cg02704502	11	2036580	0.650207312295743	cis	NA	NA	NA	NA	NA	NA	NA	NA	NA
cg02707152	11	64980819	0.718181969419764	cis	SLC22A20	-492	ENSG00000197847	SLC22A20	pseudogene	1	-492	ENSG00000197847	SLC22A20
cg02713832	11	60772559	0.442118394207069	cis	CD6	NA	NA	NA	NA	NA	NA	NA	NA
cg02715879	12	133045926	0.566677754182835	cis	NA	4800	ENSG00000269676	MUC8	protein_coding	1	4800	ENSG00000269676	MUC8
cg02717117	2	55458694	0.736128432170789	cis	C2orf63;RPS27A;RPS27A;C2orf63	-345	ENSG00000143947	RPS27A	protein_coding	2	-345|1005	ENSG00000143947|ENSG00000162994	RPS27A|CLHC1
cg02722613	4	25162898	0.999999999669774	cis	SEPSECS;SEPSECS;SEPSECS	635	ENSG00000038210	PI4K2B	protein_coding	2	-694|635	ENSG00000109618|ENSG00000038210	SEPSECS|PI4K2B
cg02722657	17	38334439	0.599055228046665	cis	RAPGEFL1;RAPGEFL1	1176	ENSG00000108352	RAPGEFL1	protein_coding	1	1176	ENSG00000108352	RAPGEFL1
cg02724461	16	88905520	0.412744819086608	cis	GALNS	NA	NA	NA	NA	NA	NA	NA	NA
cg02725269	19	51327177	0.810873049539166	cis	KLK1	-134	ENSG00000167748	KLK1	protein_coding	1	-134	ENSG00000167748	KLK1
cg02725453	22	50249174	0.706895039711195	cis	ZBED4	1684	ENSG00000100426	ZBED4	protein_coding	1	1684	ENSG00000100426	ZBED4
cg02725872	8	58115012	0.760375757158854	cis	NA	NA	NA	NA	NA	NA	NA	NA	NA
cg02729344	16	49888237	0.470880731561094	cis	NA	3593	ENSG00000102935	ZNF423	protein_coding	1	3593	ENSG00000102935	ZNF423
cg02733025	7	155275613	0.562760523142234	cis	NA	NA	NA	NA	NA	NA	NA	NA	NA
cg02735962	10	14740875	0.433704328776625	cis	FAM107B	NA	NA	NA	NA	NA	NA	NA	NA
cg02737268	20	3780182	0.686619902216161	cis	CDC25B;CDC25B;CDC25B	NA	NA	NA	NA	NA	NA	NA	NA
cg02741519	15	30816232	0.413913246919497	cis	NA	NA	NA	NA	NA	NA	NA	NA	NA
cg02743878	2	169937094	0.439482623519826	cis	DHRS9;DHRS9;DHRS9;DHRS9	NA	NA	NA	NA	NA	NA	NA	NA
cg02744945	13	32738953	0.477486196634489	cis	FRY	NA	NA	NA	NA	NA	NA	NA	NA
cg02749463	17	46646359	0.673156827496236	cis	HOXB3	NA	NA	NA	NA	NA	NA	NA	NA
cg02750262	18	72916776	0.824090468470351	cis	ZADH2	4527	ENSG00000180011	ZADH2	protein_coding	1	4527	ENSG00000180011	ZADH2
cg02751453	18	77725136	0.814308911583865	cis	HSBP1L1	575	ENSG00000226742	HSBP1L1	protein_coding	1	575	ENSG00000226742	HSBP1L1
cg02752037	19	4829518	0.648578963211696	cis	TICAM1	2198	ENSG00000127666	TICAM1	protein_coding	1	2198	ENSG00000127666	TICAM1
cg02754945	1	152161885	0.777670039116381	cis	NA	NA	NA	NA	NA	NA	NA	NA	NA
cg02756735	7	778730	0.448510490844633	cis	HEATR2	NA	NA	NA	NA	NA	NA	NA	NA
cg02756939	1	211556576	0.77306889521049	cis	C1orf97	431	ENSG00000153363	LINC00467	processed_transcript	1	431	ENSG00000153363	LINC00467
cg02757456	4	4577434	0.459513765870427	cis	NA	NA	NA	NA	NA	NA	NA	NA	NA
cg02758499	16	85682440	0.447889900360084	cis	KIAA0182;KIAA0182	NA	NA	NA	NA	NA	NA	NA	NA
cg02760218	6	31866586	0.570224181627627	cis	EHMT2;EHMT2	1024	ENSG00000166278	C2	protein_coding	3	-1122|1024|3183	ENSG00000204371|ENSG00000166278|ENSG00000204366	EHMT2|C2|ZBTB12
cg02760293	5	146258785	0.720929561398791	cis	PPP2R2B;PPP2R2B;PPP2R2B;PPP2R2B;PPP2R2B;PPP2R2B;PPP2R2B	NA	NA	NA	NA	NA	NA	NA	NA
cg02762115	11	640446	0.621026293273752	cis	DRD4	3153	ENSG00000069696	DRD4	protein_coding	1	3153	ENSG00000069696	DRD4
cg02762363	5	126852998	0.999999800233279	cis	PRRC1	-303	ENSG00000164244	PRRC1	protein_coding	2	-4464|-303	ENSG00000250859|ENSG00000164244	HNRNPKP1|PRRC1
cg02762475	5	1106118	0.511533768388498	cis	SLC12A7	NA	NA	NA	NA	NA	NA	NA	NA
cg02763540	19	4914183	0.51913635729616	cis	UHRF1;UHRF1	NA	NA	NA	NA	NA	NA	NA	NA
cg02770061	7	158046166	0.723563080511376	cis	PTPRN2;PTPRN2;PTPRN2	NA	NA	NA	NA	NA	NA	NA	NA
cg02770672	6	164366085	0.467970571969525	cis	NA	NA	NA	NA	NA	NA	NA	NA	NA
cg02770843	19	29214454	0.587178436318705	cis	NA	4230	ENSG00000267243	AC005307.3	lincRNA	1	4230	ENSG00000267243	AC005307.3
cg02771117	8	11279352	0.742999951064243	cis	FAM167A;C8orf12	NA	NA	NA	NA	NA	NA	NA	NA
cg02771202	11	119210291	0.542723231322584	cis	C1QTNF5;MFRP	-2272	ENSG00000245385	RP11-334E6.10	antisense	1	-2272	ENSG00000245385	RP11-334E6.10
cg02771673	13	101137103	0.411162127632907	cis	PCCA;PCCA	-3692	ENSG00000234650	PCCA-AS1	antisense	1	-3692	ENSG00000234650	PCCA-AS1
cg02772132	1	75841810	0.641223737284859	cis	SLC44A5;SLC44A5	NA	NA	NA	NA	NA	NA	NA	NA
cg02772928	3	18277949	0.603058993942161	cis	NA	NA	NA	NA	NA	NA	NA	NA	NA
cg02774129	1	58712062	0.613720493697566	cis	DAB1	NA	NA	NA	NA	NA	NA	NA	NA
cg02775129	4	119771670	0.694625972446326	cis	NA	NA	NA	NA	NA	NA	NA	NA	NA
cg02776498	11	73054185	0.524274185936924	cis	ARHGEF17	NA	NA	NA	NA	NA	NA	NA	NA
cg02776658	19	35800589	0.660443037375566	cis	MAG;MAG	NA	NA	NA	NA	NA	NA	NA	NA
cg02778551	7	1045947	0.729473000595124	cis	C7orf50;C7orf50;C7orf50	NA	NA	NA	NA	NA	NA	NA	NA
cg02779037	7	4848683	0.619728894395417	cis	RADIL	2237	ENSG00000206895	Y_RNA	misc_RNA	1	2237	ENSG00000206895	Y_RNA
cg02779913	17	40088680	0.662123864428881	cis	TTC25	1792	ENSG00000204815	TTC25	processed_transcript	2	-1885|1792	ENSG00000131473|ENSG00000204815	ACLY|TTC25
cg02780017	11	64981227	0.722019484701249	cis	SLC22A20	-84	ENSG00000197847	SLC22A20	pseudogene	1	-84	ENSG00000197847	SLC22A20
cg02780029	10	43622663	0.695984157070958	cis	RET;RET	NA	NA	NA	NA	NA	NA	NA	NA
cg02780210	17	37732690	0.536433012146153	cis	NA	NA	NA	NA	NA	NA	NA	NA	NA
cg02780919	11	9026308	0.444003310408261	cis	NRIP3	599	ENSG00000253973	RP11-467K18.2	antisense	2	-712|599	ENSG00000175352|ENSG00000253973	NRIP3|RP11-467K18.2
cg02781088	2	113192302	0.587910454356024	cis	RGPD8;RGPD5	-237	ENSG00000169629	RGPD8	protein_coding	1	-237	ENSG00000169629	RGPD8
cg02784464	6	151121916	0.46966302300788	cis	PLEKHG1	NA	NA	NA	NA	NA	NA	NA	NA
cg02786012	4	57371589	0.469359291672672	cis	ARL9;ARL9	80	ENSG00000196503	ARL9	protein_coding	1	80	ENSG00000196503	ARL9
cg02787689	8	6828103	0.441225567674091	cis	DEFA10P	-1468	ENSG00000233531	DEFA10P	pseudogene	1	-1468	ENSG00000233531	DEFA10P
cg02788857	8	22132959	0.597615859508216	cis	PIWIL2;PIWIL2	149	ENSG00000197181	PIWIL2	protein_coding	2	-284|149	ENSG00000254064|ENSG00000197181	CTD-2530N21.4|PIWIL2
cg02791338	16	1414422	0.45614745653191	cis	UNKL	-3016	ENSG00000260425	LA16c-316G12.2	antisense	1	-3016	ENSG00000260425	LA16c-316G12.2
cg02792821	20	44451783	0.507870006183069	cis	NA	NA	NA	NA	NA	NA	NA	NA	NA
cg02794779	13	100150711	0.725443310471748	cis	NA	2595	ENSG00000203441	LINC00449	antisense	2	-2960|2595	ENSG00000125304|ENSG00000203441	TM9SF2|LINC00449
cg02794784	15	99646736	0.559714923762102	cis	SYNM;SYNM	-706	ENSG00000259475	RP11-654A16.3	antisense	1	-706	ENSG00000259475	RP11-654A16.3
cg02795981	10	81045119	0.667353708360798	cis	ZMIZ1	NA	NA	NA	NA	NA	NA	NA	NA
cg02799643	7	116139180	0.725751279138854	cis	CAV2;CAV2	339	ENSG00000237813	AC002066.1	antisense	1	339	ENSG00000237813	AC002066.1
cg02801114	6	125476162	0.643319591754515	cis	TPD52L1;TPD52L1;TPD52L1;TPD52L1	NA	NA	NA	NA	NA	NA	NA	NA
cg02802289	7	160024	0.484573926149791	cis	NA	4948	ENSG00000261795	RP11-90P13.1	lincRNA	1	4948	ENSG00000261795	RP11-90P13.1
cg02804557	11	7022088	0.538656659526353	cis	ZNF214	NA	NA	NA	NA	NA	NA	NA	NA
cg02806715	6	32920567	0.738079279346171	cis	HLA-DMA	332	ENSG00000248993	XXbac-BPG181M17.5	protein_coding	1	332	ENSG00000248993	XXbac-BPG181M17.5
cg02807482	3	125708958	0.573167721031122	cis	NA	NA	NA	NA	NA	NA	NA	NA	NA
cg02810291	15	85973746	0.653422121227144	cis	AKAP13;AKAP13	NA	NA	NA	NA	NA	NA	NA	NA
cg02811067	7	36275951	0.479058775635171	cis	EEPD1	NA	NA	NA	NA	NA	NA	NA	NA
cg02811702	13	24901961	0.463241069459815	cis	NA	-388	ENSG00000234627	NUS1P3	pseudogene	2	-3627|-388	ENSG00000261498|ENSG00000234627	LINC00566|NUS1P3
cg02814118	16	81528945	0.401553951086687	cis	CMIP;CMIP	NA	NA	NA	NA	NA	NA	NA	NA
cg02815516	19	11306319	0.467268578123089	cis	KANK2;KANK2	2148	ENSG00000197256	KANK2	protein_coding	1	2148	ENSG00000197256	KANK2
cg02820040	2	241836501	0.467861444217257	cis	C2orf54	-195	ENSG00000172478	C2orf54	protein_coding	1	-195	ENSG00000172478	C2orf54
cg02820566	7	187254	0.827935033568111	cis	NA	NA	NA	NA	NA	NA	NA	NA	NA
cg02825211	19	8808663	0.443052261953334	cis	ACTL9	509	ENSG00000181786	ACTL9	protein_coding	1	509	ENSG00000181786	ACTL9
cg02825412	9	124985756	0.444816807973584	cis	LHX6;LHX6	NA	NA	NA	NA	NA	NA	NA	NA
cg02828104	20	48770800	0.641274639864889	cis	TMEM189;TMEM189;TMEM189;TMEM189-UBE2V1	-465	ENSG00000240849	TMEM189	protein_coding	2	-626|-465	ENSG00000124208|ENSG00000240849	TMEM189-UBE2V1|TMEM189
cg02828397	17	34417074	0.999997211267852	cis	CCL3	441	ENSG00000006075	CCL3	protein_coding	1	441	ENSG00000006075	CCL3
cg02832905	18	75591983	0.613278394717601	cis	NA	NA	NA	NA	NA	NA	NA	NA	NA
cg02837600	21	46714458	0.564571006630336	cis	LOC642852	1258	ENSG00000223768	LINC00205	lincRNA	1	1258	ENSG00000223768	LINC00205
cg02838492	9	116861288	0.729074513159574	cis	KIF12;KIF12	219	ENSG00000136883	KIF12	protein_coding	1	219	ENSG00000136883	KIF12
cg02838825	1	234613490	0.422361395928005	cis	TARBP1	1359	ENSG00000059588	TARBP1	protein_coding	1	1359	ENSG00000059588	TARBP1
cg02839725	17	30823006	0.999999988807387	cis	MYO1D	452	ENSG00000266718	RP11-466A19.1	antisense	1	452	ENSG00000266718	RP11-466A19.1
cg02840964	9	133026047	0.501871838114168	cis	NA	NA	NA	NA	NA	NA	NA	NA	NA
cg02841155	5	128301328	0.667901245532161	cis	SLC27A6;SLC27A6;SLC27A6;SLC27A6	NA	NA	NA	NA	NA	NA	NA	NA
cg02841199	6	80247907	0.545877588499529	cis	LCA5;LCA5	-732	ENSG00000135338	LCA5	protein_coding	1	-732	ENSG00000135338	LCA5
cg02841571	6	169977833	0.441235630191588	cis	WDR27	NA	NA	NA	NA	NA	NA	NA	NA
cg02841651	11	133449527	0.72304433575988	cis	NA	NA	NA	NA	NA	NA	NA	NA	NA
cg02844852	16	84840283	0.999999619582458	cis	NA	NA	NA	NA	NA	NA	NA	NA	NA
cg02846841	6	28945341	0.412693032191439	cis	NA	89	ENSG00000263426	RN7SL471P	misc_RNA	1	89	ENSG00000263426	RN7SL471P
cg02847674	1	11905866	0.653924320798183	cis	NPPA	2536	ENSG00000175206	NPPA	protein_coding	2	2536|4792	ENSG00000175206|ENSG00000242349	NPPA|NPPA-AS1
cg02848456	7	151006345	0.438569406582976	cis	NA	NA	NA	NA	NA	NA	NA	NA	NA
cg02848875	15	64387786	0.705532245156662	cis	SNX1;SNX1;SNX1	1464	ENSG00000028528	SNX1	protein_coding	2	-1569|1464	ENSG00000166797|ENSG00000028528	FAM96A|SNX1
cg02849401	11	19668740	0.501817689915136	cis	NAV2	NA	NA	NA	NA	NA	NA	NA	NA
cg02849695	1	159869960	0.53276416113478	cis	CCDC19	-7	ENSG00000213085	CCDC19	protein_coding	2	-91|-7	ENSG00000266458|ENSG00000213085	hsa-mir-4259|CCDC19
cg02850273	6	36611140	0.595304563830512	cis	NA	-3691	ENSG00000238554	RNU1-88P	snRNA	1	-3691	ENSG00000238554	RNU1-88P
cg02850689	1	2391347	0.515156439327454	cis	NA	NA	NA	NA	NA	NA	NA	NA	NA
cg02852791	16	710674	0.757366734787543	cis	WDR90	-4480	ENSG00000262528	LA16c-349E10.1	antisense	1	-4480	ENSG00000262528	LA16c-349E10.1
cg02852959	12	2944436	0.602022384343548	cis	NRIP2	274	ENSG00000053702	NRIP2	protein_coding	1	274	ENSG00000053702	NRIP2
cg02853387	11	117484904	0.59070082988063	cis	DSCAML1	NA	NA	NA	NA	NA	NA	NA	NA
cg02854229	14	101962994	0.632165094629247	cis	NA	NA	NA	NA	NA	NA	NA	NA	NA
cg02854313	8	19409023	0.682097594419905	cis	CSGALNACT1;CSGALNACT1;CSGALNACT1	NA	NA	NA	NA	NA	NA	NA	NA
cg02855432	5	172260641	0.573184475335279	cis	ERGIC1	-637	ENSG00000113719	ERGIC1	protein_coding	1	-637	ENSG00000113719	ERGIC1
cg02855836	1	116710530	0.41967707192461	cis	NA	3625	ENSG00000235933	RP5-1185H19.2	lincRNA	1	3625	ENSG00000235933	RP5-1185H19.2
cg02856026	1	22328339	0.565304062340785	cis	CELA3A	190	ENSG00000142789	CELA3A	protein_coding	2	190|2022	ENSG00000142789|ENSG00000263582	CELA3A|RN7SL768P
cg02856338	8	101822108	0.605016740582943	cis	NA	NA	NA	NA	NA	NA	NA	NA	NA
cg02856953	1	154474530	0.46314108264387	cis	TDRD10;SHE;TDRD10;SHE	59	ENSG00000169291	SHE	protein_coding	2	-165|59	ENSG00000163239|ENSG00000169291	TDRD10|SHE
cg02860240	3	169530621	0.509235632834123	cis	LRRC34	153	ENSG00000171757	LRRC34	protein_coding	1	153	ENSG00000171757	LRRC34
cg02863594	6	33280199	0.52311925450191	cis	TAPBP;TAPBP;TAPBP	1965	ENSG00000231925	TAPBP	protein_coding	1	1965	ENSG00000231925	TAPBP
cg02868254	10	95461526	0.585506356002491	cis	C10orf4	803	ENSG00000148690	FRA10AC1	protein_coding	1	803	ENSG00000148690	FRA10AC1
cg02869364	7	1081709	0.561756992085001	cis	C7orf50;C7orf50;C7orf50	-2503	ENSG00000164849	GPR146	protein_coding	1	-2503	ENSG00000164849	GPR146
cg02869559	21	36259067	0.666091959282395	cis	RUNX1;RUNX1;RUNX1	NA	NA	NA	NA	NA	NA	NA	NA
cg02870189	6	34121282	0.483310565880333	cis	NA	2117	ENSG00000124493	GRM4	protein_coding	1	2117	ENSG00000124493	GRM4
cg02871659	16	2014063	0.525175950396969	cis	SNHG9;SNORA64;SNORA78;RPS2	33	ENSG00000255513	AC005363.9	pseudogene	7	-2761|-1596|-956|-897|33|798|4554	ENSG00000179580|ENSG00000206811|ENSG00000207405|ENSG00000255198|ENSG00000255513|ENSG00000140988|ENSG00000140990	RNF151|SNORA10|SNORA64|SNHG9|AC005363.9|RPS2|NDUFB10
cg02872426	6	110736772	0.659863592753316	cis	DDO;DDO	-7	ENSG00000203797	DDO	protein_coding	1	-7	ENSG00000203797	DDO
cg02873098	16	4524103	0.735041119642236	cis	NMRAL1;HMOX2	-588	ENSG00000103415	HMOX2	protein_coding	1	-588	ENSG00000103415	HMOX2
cg02873991	12	25151263	0.726819188110252	cis	C12orf77	-810	ENSG00000226397	C12orf77	protein_coding	1	-810	ENSG00000226397	C12orf77
cg02875610	9	46132880	0.747346536746323	cis	NA	NA	NA	NA	NA	NA	NA	NA	NA
cg02876326	19	46995757	0.718441339490883	cis	PNMAL2;PNMAL2	-2008	ENSG00000204850	AC011484.1	protein_coding	2	-2008|3998	ENSG00000204850|ENSG00000204851	AC011484.1|PNMAL2
cg02879122	17	16593885	0.683758446600421	cis	CCDC144A	310	ENSG00000266302	RP11-219A15.1	protein_coding	3	-1227|310|1034	ENSG00000252446|ENSG00000266302|ENSG00000170160	RNU6-405P|RP11-219A15.1|CCDC144A
cg02879960	22	50483545	0.658451313215156	cis	TTLL8	NA	NA	NA	NA	NA	NA	NA	NA
cg02880877	6	125623484	0.478439024658793	cis	HDDC2	-202	ENSG00000111906	HDDC2	protein_coding	1	-202	ENSG00000111906	HDDC2
cg02882504	16	3236323	0.504791099198448	cis	NA	-1889	ENSG00000262668	AJ003147.9	antisense	2	-2305|-1889	ENSG00000262521|ENSG00000262668	AJ003147.8|AJ003147.9
cg02883147	12	9217769	0.758988982463344	cis	LOC144571	-4	ENSG00000245105	A2M-AS1	antisense	2	-103|-4	ENSG00000214851|ENSG00000245105	LINC00612|A2M-AS1
cg02884928	14	105251610	0.539014603329096	cis	AKT1;AKT1;AKT1	NA	NA	NA	NA	NA	NA	NA	NA
cg02886033	7	27208114	0.41391527716699	cis	NA	-124	ENSG00000253187	HOXA10-AS	antisense	3	-124|1069|2003	ENSG00000253187|ENSG00000207584|ENSG00000078399	HOXA10-AS|MIR196B|HOXA9
cg02886528	2	129066114	0.431805550838245	cis	HS6ST1	NA	NA	NA	NA	NA	NA	NA	NA
cg02887458	19	19495540	0.595593639653321	cis	GATAD2A	-1095	ENSG00000167491	GATAD2A	protein_coding	1	-1095	ENSG00000167491	GATAD2A
cg02887530	10	1609383	0.496864003161282	cis	ADARB2	NA	NA	NA	NA	NA	NA	NA	NA
cg02888092	2	238865252	0.482037439940111	cis	NA	NA	NA	NA	NA	NA	NA	NA	NA
cg02891314	5	179741120	0.999999980027045	cis	GFPT2	NA	NA	NA	NA	NA	NA	NA	NA
cg02895948	1	208204062	0.745995214883507	cis	PLXNA2	NA	NA	NA	NA	NA	NA	NA	NA
cg02896835	1	92012615	0.522921530739327	cis	NA	NA	NA	NA	NA	NA	NA	NA	NA
cg02901006	19	8117024	0.628048298661205	cis	CCL25	-627	ENSG00000131142	CCL25	protein_coding	1	-627	ENSG00000131142	CCL25
cg02902946	20	57617168	0.440292254921629	cis	SLMO2	796	ENSG00000101166	SLMO2	protein_coding	1	796	ENSG00000101166	SLMO2
cg02903756	1	10750680	0.509900313510478	cis	CASZ1;CASZ1	NA	NA	NA	NA	NA	NA	NA	NA
cg02904657	15	40571997	0.523675786166075	cis	NA	2790	ENSG00000230778	ANKRD63	protein_coding	1	2790	ENSG00000230778	ANKRD63
cg02905245	3	112359652	0.634887141013513	cis	CCDC80;CCDC80;CCDC80	NA	NA	NA	NA	NA	NA	NA	NA
cg02909206	3	194574434	0.500303143319285	cis	NA	NA	NA	NA	NA	NA	NA	NA	NA
cg02910054	16	12241554	0.999999894879842	cis	SNX29	NA	NA	NA	NA	NA	NA	NA	NA
cg02914422	7	32110145	0.498877583437081	cis	PDE1C	NA	NA	NA	NA	NA	NA	NA	NA
cg02914652	12	4417142	0.728657941736456	cis	NA	NA	NA	NA	NA	NA	NA	NA	NA
cg02917321	22	38215204	0.52539348320636	cis	NA	-4185	ENSG00000128310	GALR3	protein_coding	1	-4185	ENSG00000128310	GALR3
cg02919090	15	64263738	0.763436995141102	cis	DAPK2	NA	NA	NA	NA	NA	NA	NA	NA
cg02920150	1	217102087	0.514206592929146	cis	ESRRG;ESRRG;ESRRG	NA	NA	NA	NA	NA	NA	NA	NA
cg02923485	1	223959609	0.581484036397041	cis	CAPN2;CAPN2	NA	NA	NA	NA	NA	NA	NA	NA
cg02928644	2	170646566	0.415314441340268	cis	NA	-37	ENSG00000214369	AC009967.3	pseudogene	2	-1877|-37	ENSG00000138385|ENSG00000214369	SSB|AC009967.3
cg02931642	3	184320734	0.692665787972745	cis	NA	NA	NA	NA	NA	NA	NA	NA	NA
cg02931685	19	14376360	0.667924788682687	cis	NA	3829	ENSG00000267406	CTD-2189E23.2	lincRNA	1	3829	ENSG00000267406	CTD-2189E23.2
cg02932167	2	233352951	0.481329586576186	cis	ECEL1	-413	ENSG00000171551	ECEL1	protein_coding	1	-413	ENSG00000171551	ECEL1
cg02932314	17	42733698	0.633511697016134	cis	C17orf104	-64	ENSG00000180336	C17orf104	protein_coding	1	-64	ENSG00000180336	C17orf104
cg02935298	22	43036734	0.505753241439592	cis	CYB5R3;CYB5R3;ATP5L2;CYB5R3	-127	ENSG00000249222	ATP5L2	protein_coding	1	-127	ENSG00000249222	ATP5L2
cg02938066	8	145657956	0.445675707671592	cis	NFKBIL2	-2646	ENSG00000232600	AC084125.4	antisense	2	-4025|-2646	ENSG00000160948|ENSG00000232600	VPS28|AC084125.4
cg02938205	3	49236810	0.517137535742425	cis	CCDC36;CCDC36	949	ENSG00000173421	CCDC36	protein_coding	1	949	ENSG00000173421	CCDC36
cg02938413	7	100330587	0.492530427129716	cis	ZAN;ZAN	-662	ENSG00000146839	ZAN	polymorphic_pseudogene	1	-662	ENSG00000146839	ZAN
cg02939078	20	61489595	0.660646679922213	cis	TCFL5	3520	ENSG00000101190	TCFL5	protein_coding	1	3520	ENSG00000101190	TCFL5
cg02939139	12	113574204	0.469586137879345	cis	RASAL1	-160	ENSG00000111344	RASAL1	protein_coding	1	-160	ENSG00000111344	RASAL1
cg02939781	3	183208857	0.638977264761846	cis	KLHL6	NA	NA	NA	NA	NA	NA	NA	NA
cg02943604	10	122217348	0.675260017274472	cis	PPAPDC1A	882	ENSG00000203805	PPAPDC1A	protein_coding	1	882	ENSG00000203805	PPAPDC1A
cg02947253	1	112046700	0.446521316492265	cis	ADORA3;ADORA3;ADORA3;ADORA3;ADORA3	NA	NA	NA	NA	NA	NA	NA	NA
cg02948855	10	135010720	0.488223410913681	cis	KNDC1	NA	NA	NA	NA	NA	NA	NA	NA
cg02948862	16	89035532	0.434043909125105	cis	CBFA2T3	NA	NA	NA	NA	NA	NA	NA	NA
cg02949111	16	788184	0.451537309286149	cis	NARFL	3145	ENSG00000103245	NARFL	protein_coding	1	3145	ENSG00000103245	NARFL
cg02951974	1	246859956	0.542701628010198	cis	NA	NA	NA	NA	NA	NA	NA	NA	NA
cg02959988	1	40075124	0.714773266806207	cis	NA	NA	NA	NA	NA	NA	NA	NA	NA
cg02960716	6	29969794	0.524708236930571	cis	NCRNA00171	-4566	ENSG00000204622	HLA-J	pseudogene	1	-4566	ENSG00000204622	HLA-J
cg02961798	16	67687392	0.496927167332387	cis	RLTPR	NA	NA	NA	NA	NA	NA	NA	NA
cg02964324	7	43291318	0.999999997754277	cis	HECW1	-2451	ENSG00000228680	AC004692.4	antisense	1	-2451	ENSG00000228680	AC004692.4
cg02965178	16	53538660	0.61828092989987	cis	AKTIP;AKTIP	-337	ENSG00000166971	AKTIP	protein_coding	1	-337	ENSG00000166971	AKTIP
cg02970696	3	125076372	0.442198588146713	cis	ZNF148	NA	NA	NA	NA	NA	NA	NA	NA
cg02971253	2	27304052	0.650633910863294	cis	EMILIN1	2617	ENSG00000138080	EMILIN1	protein_coding	1	2617	ENSG00000138080	EMILIN1
cg02976309	6	52441305	0.494781186868677	cis	TRAM2	408	ENSG00000065308	TRAM2	protein_coding	2	-800|408	ENSG00000225791|ENSG00000065308	TRAM2-AS1|TRAM2
cg02978140	1	23880736	0.420377688253381	cis	NA	-3330	ENSG00000235052	RP1-150O5.3	lincRNA	1	-3330	ENSG00000235052	RP1-150O5.3
cg02978505	16	85292322	0.999999768467474	cis	NA	NA	NA	NA	NA	NA	NA	NA	NA
cg02979457	7	27142547	0.512173131508911	cis	HOXA2	-117	ENSG00000105996	HOXA2	protein_coding	2	-4849|-117	ENSG00000253552|ENSG00000105996	HOXA-AS2|HOXA2
cg02979711	6	29855338	0.444235999739384	cis	HLA-H	-12	ENSG00000206341	HLA-H	pseudogene	2	-12|707	ENSG00000206341|ENSG00000230521	HLA-H|HCG4P7
cg02981003	10	134917911	0.999999997388209	cis	GPR123	NA	NA	NA	NA	NA	NA	NA	NA
cg02984184	11	35966322	0.457557856468133	cis	LDLRAD3	791	ENSG00000179241	LDLRAD3	protein_coding	1	791	ENSG00000179241	LDLRAD3
cg02985250	10	80714322	0.464027331940505	cis	LOC283050;LOC283050;LOC283050	NA	NA	NA	NA	NA	NA	NA	NA
cg02985366	16	32360428	0.434041805187603	cis	NA	NA	NA	NA	NA	NA	NA	NA	NA
cg02985381	13	37494744	0.529417551737024	cis	SMAD9;SMAD9	158	ENSG00000120693	SMAD9	protein_coding	2	-1932|158	ENSG00000228825|ENSG00000120693	LAMTOR3P1|SMAD9
cg02987482	19	6274208	0.545293335037982	cis	MLLT1	NA	NA	NA	NA	NA	NA	NA	NA
cg02987906	4	54243303	0.477581685723963	cis	FIP1L1;FIP1L1;FIP1L1	-507	ENSG00000145216	FIP1L1	protein_coding	1	-507	ENSG00000145216	FIP1L1
cg02987928	1	16553456	0.461737075847002	cis	NA	1066	ENSG00000237276	ANO7P1	pseudogene	2	1066|2582	ENSG00000237276|ENSG00000204377	ANO7P1|C1orf134
cg02988826	3	155587661	0.472210767461587	cis	GMPS	-664	ENSG00000163655	GMPS	protein_coding	1	-664	ENSG00000163655	GMPS
cg02989940	16	31539234	0.747488976749662	cis	AHSP;AHSP	49	ENSG00000169877	AHSP	protein_coding	1	49	ENSG00000169877	AHSP
cg02991727	1	47646024	0.493011266386126	cis	NA	-1081	ENSG00000225506	CYP4A22-AS1	lincRNA	2	-1081|1102	ENSG00000225506|ENSG00000224805	CYP4A22-AS1|LINC00853
cg02995791	10	3559223	0.612300338983004	cis	NA	NA	NA	NA	NA	NA	NA	NA	NA
cg02996131	6	152958598	0.612097321142029	cis	SYNE1;SYNE1	338	ENSG00000131018	SYNE1	protein_coding	1	338	ENSG00000131018	SYNE1
cg03008707	4	96468962	0.778518817937386	cis	UNC5C	-1318	ENSG00000271474	RP11-710C12.1	antisense	2	-1318|1395	ENSG00000271474|ENSG00000182168	RP11-710C12.1|UNC5C
cg03012028	7	30739812	0.534716544418671	cis	NA	-67	ENSG00000106113	CRHR2	protein_coding	2	-67|2211	ENSG00000106113|ENSG00000241644	CRHR2|INMT
cg03012280	15	41098255	0.482289145596114	cis	ZFYVE19;DNAJC17	-1029	ENSG00000166140	ZFYVE19	protein_coding	2	-1029|1420	ENSG00000166140|ENSG00000104129	ZFYVE19|DNAJC17
cg03015114	19	6711092	0.431886073716459	cis	C3	NA	NA	NA	NA	NA	NA	NA	NA
cg03015758	16	3083902	0.781972196903864	cis	CCDC64B	1420	ENSG00000205890	RP11-473M20.5	antisense	2	1420|3025	ENSG00000205890|ENSG00000162069	RP11-473M20.5|CCDC64B
cg03017850	2	54797285	0.558414751871951	cis	SPTBN1;SPTBN1	NA	NA	NA	NA	NA	NA	NA	NA
cg03020863	11	104005644	0.779868889353694	cis	PDGFD;PDGFD	NA	NA	NA	NA	NA	NA	NA	NA
cg03023574	16	34740585	0.553541115578454	cis	NA	248	ENSG00000260857	RP11-80F22.15	lincRNA	2	248|956	ENSG00000260857|ENSG00000269622	RP11-80F22.15|RP11-80F22.2
cg03024791	11	2243261	0.508205592441994	cis	NA	NA	NA	NA	NA	NA	NA	NA	NA
cg03025641	16	79346615	0.459493213726257	cis	NA	NA	NA	NA	NA	NA	NA	NA	NA
cg03025830	8	21905599	0.504567383028395	cis	FGF17	-907	ENSG00000158856	DMTN	protein_coding	1	-907	ENSG00000158856	DMTN
cg03027244	15	66914883	0.563881748999149	cis	NA	NA	NA	NA	NA	NA	NA	NA	NA
cg03029255	8	144120681	0.711433608765341	cis	C8orf31;C8orf31	55	ENSG00000177335	C8orf31	protein_coding	1	55	ENSG00000177335	C8orf31
cg03029292	17	45925604	0.678203760293847	cis	SP6	NA	NA	NA	NA	NA	NA	NA	NA
cg03032607	3	45882686	0.640271440672055	cis	LZTFL1	NA	NA	NA	NA	NA	NA	NA	NA
cg03032770	16	57669519	0.461221262625878	cis	GPR56;GPR56;GPR56;GPR56;GPR56;GPR56;GPR56	-3960	ENSG00000261633	RP11-405F3.5	antisense	1	-3960	ENSG00000261633	RP11-405F3.5
cg03036592	10	101287839	0.52574869414542	cis	NA	1001	ENSG00000228778	RP11-129J12.1	lincRNA	3	-4851|1001|3095	ENSG00000119919|ENSG00000228778|ENSG00000257582	NKX2-3|RP11-129J12.1|RP11-129J12.2
cg03037620	10	79699612	0.450570120448766	cis	NA	NA	NA	NA	NA	NA	NA	NA	NA
cg03039218	17	43025639	0.449118828284312	cis	KIF18B	359	ENSG00000267334	CTD-2534I21.8	lincRNA	2	-557|359	ENSG00000186185|ENSG00000267334	KIF18B|CTD-2534I21.8
cg03042477	16	31472055	0.508690230445412	cis	ARMC5;ARMC5	-998	ENSG00000260267	RP11-452L6.5	antisense	2	-998|2654	ENSG00000260267|ENSG00000140691	RP11-452L6.5|ARMC5
cg03043157	6	97010903	0.419168592396248	cis	FHL5;FHL5	479	ENSG00000112214	FHL5	protein_coding	1	479	ENSG00000112214	FHL5
cg03045620	6	31846970	0.601349917684044	cis	SLC44A4	-147	ENSG00000204385	SLC44A4	protein_coding	2	-4568|-147	ENSG00000237080|ENSG00000204385	EHMT2-AS1|SLC44A4
cg03047570	10	32398778	0.444425641155671	cis	NA	-11	ENSG00000235113	RP11-241I20.4	pseudogene	2	-11|1939	ENSG00000235113|ENSG00000234811	RP11-241I20.4|RP11-241I20.5
cg03050981	1	65906670	0.596086237727994	cis	LEPR;LEPR;LEPR	NA	NA	NA	NA	NA	NA	NA	NA
cg03051880	6	119662024	0.481602784747247	cis	MAN1A1	NA	NA	NA	NA	NA	NA	NA	NA
cg03055065	12	4671310	0.563364103165097	cis	NA	-60	ENSG00000010219	DYRK4	protein_coding	1	-60	ENSG00000010219	DYRK4
cg03058232	1	180923340	0.619202769679337	cis	NA	683	ENSG00000232586	RP11-46A10.4	antisense	1	683	ENSG00000232586	RP11-46A10.4
cg03058664	8	144120635	0.690795801021264	cis	C8orf31	9	ENSG00000177335	C8orf31	protein_coding	1	9	ENSG00000177335	C8orf31
cg03061435	1	205537833	0.734816530359629	cis	MFSD4	-180	ENSG00000174514	MFSD4	protein_coding	2	-180|1989	ENSG00000174514|ENSG00000253097	MFSD4|RNU2-19P
cg03062252	6	37616598	0.792952204621759	cis	MDGA1	NA	NA	NA	NA	NA	NA	NA	NA
cg03063309	4	24796919	0.532385130616247	cis	SOD3	NA	NA	NA	NA	NA	NA	NA	NA
cg03065311	20	62601662	0.714048442247025	cis	ZNF512B	NA	NA	NA	NA	NA	NA	NA	NA
cg03066050	9	110249749	0.748116133701824	cis	KLF4	3014	ENSG00000136826	KLF4	protein_coding	1	3014	ENSG00000136826	KLF4
cg03066788	8	28175285	0.81539923913655	cis	PNOC	782	ENSG00000168081	PNOC	protein_coding	1	782	ENSG00000168081	PNOC
cg03066986	6	42752685	0.409683905493967	cis	NA	2920	ENSG00000112624	GLTSCR1L	protein_coding	1	2920	ENSG00000112624	GLTSCR1L
cg03071134	17	34626096	0.732635036243398	cis	CCL3L3;CCL3L1	-365	ENSG00000205021	CCL3L1	protein_coding	1	-365	ENSG00000205021	CCL3L1
cg03074421	9	126102037	0.656116153338332	cis	NA	NA	NA	NA	NA	NA	NA	NA	NA
cg03077331	17	80693076	0.700074429099893	cis	FN3K	-375	ENSG00000167363	FN3K	protein_coding	2	-1057|-375	ENSG00000263321|ENSG00000167363	RP11-388C12.5|FN3K
cg03078520	22	18463400	0.466677180604515	cis	MICAL3;MICAL3;MICAL3	327	ENSG00000207780	MIR648	miRNA	2	327|2985	ENSG00000207780|ENSG00000235445	MIR648|XXbac-B476C20.14
cg03079132	16	727212	0.588979819735785	cis	RHBDL1	1546	ENSG00000103269	RHBDL1	protein_coding	3	-3012|1546|2565	ENSG00000103266|ENSG00000103269|ENSG00000260394	STUB1|RHBDL1|LA16c-313D11.9
cg03084103	4	38869707	0.56470585344936	cis	MIR574;FAM114A1	54	ENSG00000207944	MIR574	miRNA	2	54|409	ENSG00000207944|ENSG00000197712	MIR574|FAM114A1
cg03084983	2	180294010	0.435325321492932	cis	NA	NA	NA	NA	NA	NA	NA	NA	NA
cg03087880	16	49666012	0.755167252066851	cis	ZNF423	NA	NA	NA	NA	NA	NA	NA	NA
cg03088219	4	176711190	0.999999999961284	cis	GPM6A;GPM6A;GPM6A	-268	ENSG00000249106	RP11-806K15.1	antisense	1	-268	ENSG00000249106	RP11-806K15.1
cg03089870	6	17988960	0.440992763222123	cis	KIF13A;KIF13A;KIF13A;KIF13A	-1106	ENSG00000137177	KIF13A	protein_coding	1	-1106	ENSG00000137177	KIF13A
cg03097147	13	23733345	0.454745217869988	cis	NA	NA	NA	NA	NA	NA	NA	NA	NA
cg03097995	19	55669091	0.856432425844558	cis	TNNI3;TNNI3	50	ENSG00000129991	TNNI3	protein_coding	3	-1216|50|2948	ENSG00000267577|ENSG00000129991|ENSG00000267110	CTD-2587H24.5|TNNI3|CTD-2587H24.4
cg03099849	19	39755959	0.632731565722485	cis	NA	937	ENSG00000272311	IFNL4P1	pseudogene	2	-3195|937	ENSG00000183709|ENSG00000272311	IFNL2|IFNL4P1
cg03101763	11	65319844	0.421187201857892	cis	LTBP3;LTBP3;LTBP3	NA	NA	NA	NA	NA	NA	NA	NA
cg03102494	1	147801721	0.513586522376016	cis	NA	597	ENSG00000224481	RP11-495P10.3	lincRNA	2	-675|597	ENSG00000252744|ENSG00000224481	Y_RNA|RP11-495P10.3
cg03102788	20	62738880	0.535977823906275	cis	NPBWR2	-356	ENSG00000125522	NPBWR2	protein_coding	1	-356	ENSG00000125522	NPBWR2
cg03110795	7	1329410	0.678058557410457	cis	NA	NA	NA	NA	NA	NA	NA	NA	NA
cg03111039	10	90751583	0.791422628019911	cis	FAS;FAS;FAS;FAS;ACTA2;FAS;FAS;FAS	-436	ENSG00000107796	ACTA2	protein_coding	2	-436|1169	ENSG00000107796|ENSG00000026103	ACTA2|FAS
cg03111818	12	14927076	0.427847064623588	cis	H2AFJ;H2AFJ	-194	ENSG00000246705	H2AFJ	protein_coding	2	-3011|-194	ENSG00000197837|ENSG00000246705	HIST4H4|H2AFJ
cg03115019	17	80708279	0.79350617514885	cis	FN3K	-1661	ENSG00000141556	TBCD	protein_coding	1	-1661	ENSG00000141556	TBCD
cg03116837	8	216703	0.764462471734114	cis	NA	2388	ENSG00000254104	RP11-63E5.1	pseudogene	1	2388	ENSG00000254104	RP11-63E5.1
cg03119748	10	12629812	0.569633472378665	cis	CAMK1D;CAMK1D	NA	NA	NA	NA	NA	NA	NA	NA
cg03122532	21	39644216	0.561775890608428	cis	KCNJ15;KCNJ15;KCNJ15	NA	NA	NA	NA	NA	NA	NA	NA
cg03123541	1	95699097	0.674393338960939	cis	RWDD3;RWDD3	441	ENSG00000226026	RP11-57H12.3	antisense	2	-614|441	ENSG00000122481|ENSG00000226026	RWDD3|RP11-57H12.3
cg03124139	2	11024896	0.564785816656733	cis	NA	NA	NA	NA	NA	NA	NA	NA	NA
cg03124318	12	109491989	0.448361913727717	cis	USP30	-232	ENSG00000256262	USP30-AS1	antisense	1	-232	ENSG00000256262	USP30-AS1
[truncated: 172,446 more rows]
