# Supplementary material for: Heritable DNA Methylation in CD4+ Cells among Complex Families Displays Genetic and Non-Genetic Effects
Source: PLoS One. 2016 Oct 28;11(10):e0165488. doi: 10.1371/journal.pone.0165488 (PMC5085095; doi:10.1371/journal.pone.0165488)
Supplement: S2 Table — (XLSX) [file pone.0165488.s009.xlsx]

## Sheet: FCOR_Table_raw_betas.txt
	Number of Pairs	All CpGs	Non Heritable CpGs	Heritable CpGs	cis-meQTL-assoc	trans-meQTL-assoc	GICs
Number-of-CpGs		170915	150752	20163	14827	1305	4031
Parent-Offspring	539	0.0656	0.0527	0.1615	0.1673	0.1641	0.139
Father-Son	105	0.0727	0.0602	0.1665	0.1723	0.172	0.1435
Mother-Son	146	0.0539	0.0398	0.1595	0.1672	0.1653	0.1293
Father-Daughter	129	0.0195	0.004	0.1356	0.141	0.1361	0.1153
Mother-Daughter	159	0.078	0.0666	0.1631	0.1681	0.1627	0.1451
Sibling-Sibling	588	0.0535	0.0406	0.1495	0.1549	0.1539	0.1282
Brother-Brother	142	0.0778	0.0633	0.1865	0.1898	0.1794	0.1766
Sister-Brother	274	0.0133	0.0002	0.1114	0.118	0.1202	0.0843
Sister-Sister	172	0.0878	0.0762	0.1741	0.1792	0.1756	0.155
Grandparent-Grandchild	87	-0.0001	-0.0039	0.0289	0.0338	0.0344	0.0092
Avuncular	782	0.0163	0.013	0.0411	0.0426	0.0456	0.0343
Cousin-Cousin	600	0.0051	0.0044	0.0101	0.0098	0.0105	0.0112
Mother-Father	86	0.0013	0.0004	0.0078	0.0021	-0.013	0.0354
