# Supplementary material for: Heritable DNA Methylation in CD4+ Cells among Complex Families Displays Genetic and Non-Genetic Effects
Source: PLoS One. 2016 Oct 28;11(10):e0165488. doi: 10.1371/journal.pone.0165488 (PMC5085095; doi:10.1371/journal.pone.0165488)
Supplement: S3 Table — (XLSX) [file pone.0165488.s010.xlsx]

## Sheet: top_GIC_2CpG_10k.txt
CpG	Chr	Pos	MHCchr6.anno	Inf.	Genes	TSS1500	TSS200	X5.UTR	X1stExon	Body	X3.UTR	Intergenic	CpG_Islands
cg03811829	1	949449	FALSE	II	ISG15	NA	NA	NA	NA	ISG15	NA	0	Island
cg11211792	1	949634	FALSE	II	ISG15	NA	NA	NA	NA	ISG15	NA	0	Island
cg02341264	1	967967	FALSE	II	AGRN	NA	NA	NA	NA	AGRN	NA	0	Island
cg24598973	1	969825	FALSE	II	AGRN	NA	NA	NA	NA	AGRN	NA	0	Island
cg20251225	1	1609551	FALSE	I	LOC728661;CDK11B	NA	NA	LOC728661;CDK11B	NA	CDK11B	NA	0	S_Shore
cg20429981	1	1609972	FALSE	II	LOC728661;CDK11B	NA	NA	LOC728661;CDK11B	NA	CDK11B	NA	0	S_Shore
cg19018051	1	1625395	FALSE	II	CDK11B;LOC728661	LOC728661	NA	CDK11B	NA	CDK11B	NA	0	S_Shore
cg23231093	1	1625702	FALSE	I	CDK11B;LOC728661	LOC728661	NA	CDK11B	NA	CDK11B	NA	0	S_Shore
cg01519464	1	24861818	FALSE	II	RCAN3	NA	NA	NA	NA	NA	RCAN3	0	Island
cg26692749	1	24861919	FALSE	II	RCAN3	NA	NA	NA	NA	NA	RCAN3	0	Island
cg10364249	1	27901698	FALSE	II	AHDC1	NA	NA	AHDC1	NA	NA	NA	0	Island
cg27424995	1	27902555	FALSE	I	AHDC1	NA	NA	AHDC1	NA	NA	NA	0	Island
cg26112661	1	53704558	FALSE	II	MAGOH	MAGOH	NA	NA	NA	NA	NA	0	Island
cg18153869	1	53704641	FALSE	II	MAGOH	MAGOH	NA	NA	NA	NA	NA	0	Island
cg02566391	1	67805528	FALSE	II	IL12RB2	NA	NA	NA	NA	IL12RB2	NA	0
cg14849855	1	67807960	FALSE	II	IL12RB2	NA	NA	NA	NA	IL12RB2	NA	0
cg21144650	1	91852901	FALSE	I	HFM1	NA	NA	NA	NA	HFM1	NA	0
cg00162191	1	91853024	FALSE	I	HFM1	NA	NA	NA	NA	HFM1	NA	0
cg26256793	1	103574469	FALSE	II	COL11A1	COL11A1	NA	NA	NA	NA	NA	0
cg00172849	1	103574532	FALSE	II	COL11A1	COL11A1	NA	NA	NA	NA	NA	0
cg10806711	1	113265679	FALSE	II	FAM19A3	NA	NA	NA	NA	FAM19A3	NA	0	Island
cg16255156	1	113265709	FALSE	I	FAM19A3	NA	NA	NA	NA	FAM19A3	NA	0	Island
cg05198938	1	149278358	FALSE	II	LOC388692	LOC388692	NA	NA	NA	NA	NA	0
cg06512579	1	149288007	FALSE	I	LOC388692	NA	NA	NA	NA	LOC388692	NA	0	S_Shore
cg23664334	1	149288143	FALSE	I	LOC388692	NA	NA	NA	NA	LOC388692	NA	0	S_Shore
cg16689481	1	152079713	FALSE	II	TCHH	NA	NA	NA	NA	NA	TCHH	0	N_Shore
cg05523911	1	152081002	FALSE	I	TCHH	NA	NA	NA	NA	TCHH	NA	0	Island
cg03314840	1	155264662	FALSE	II	PKLR	NA	NA	NA	NA	PKLR	NA	0	Island
cg09037777	1	155265378	FALSE	II	PKLR	NA	NA	NA	NA	PKLR	NA	0	Island
cg11717597	1	156046546	FALSE	I	MEX3A	NA	NA	NA	NA	MEX3A	NA	0	Island
cg02977575	1	156046832	FALSE	II	MEX3A	NA	NA	NA	NA	MEX3A	NA	0	Island
cg16374333	1	157103641	FALSE	II	ETV3	NA	NA	NA	NA	ETV3	ETV3	0
cg02332577	1	157106123	FALSE	II	ETV3	NA	NA	NA	NA	ETV3	NA	0	N_Shore
cg14534987	2	27341893	FALSE	I	CGREF1	NA	CGREF1	CGREF1	CGREF1	NA	NA	0	Island
cg25101396	2	27346296	FALSE	II	ABHD1	ABHD1	NA	NA	NA	NA	NA	0	N_Shore
cg00596207	2	95537708	FALSE	I	TEKT4	NA	NA	NA	TEKT4	NA	NA	0	Island
cg20300592	2	95539964	FALSE	II	TEKT4	NA	NA	NA	NA	TEKT4	NA	0	N_Shore
cg23061114	2	95540265	FALSE	I	TEKT4	NA	NA	NA	NA	TEKT4	NA	0	Island
cg13903421	2	219738714	FALSE	II	WNT6	NA	NA	NA	NA	NA	WNT6	0	Island
cg25242471	2	219738732	FALSE	I	WNT6	NA	NA	NA	NA	NA	WNT6	0	Island
cg17204652	2	233252706	FALSE	II	ECEL1P2	ECEL1P2	NA	NA	NA	NA	NA	0	Island
cg09490371	2	233253024	FALSE	II	ECEL1P2	ECEL1P2	NA	NA	NA	NA	NA	0	Island
cg02725398	3	9988144	FALSE	II	PRRT3	NA	NA	NA	NA	PRRT3	NA	0	Island
cg01142302	3	9988590	FALSE	II	PRRT3	NA	NA	NA	NA	PRRT3	NA	0	Island
cg19668234	3	46759449	FALSE	II	PRSS50	NA	PRSS50	NA	NA	NA	NA	0	Island
cg00817731	3	46759475	FALSE	I	PRSS50	NA	PRSS50	NA	NA	NA	NA	0	Island
cg01967580	3	46759656	FALSE	II	PRSS50	PRSS50	NA	NA	NA	NA	NA	0	S_Shore
cg05727070	3	46759698	FALSE	II	PRSS50	PRSS50	NA	NA	NA	NA	NA	0	S_Shore
cg12902206	3	52351487	FALSE	I	DNAH1	NA	NA	DNAH1	NA	NA	NA	0
cg13476950	3	52351680	FALSE	II	DNAH1	NA	NA	DNAH1	NA	NA	NA	0
cg01456368	3	52351859	FALSE	I	DNAH1	NA	NA	DNAH1	NA	NA	NA	0
cg06137072	3	141087187	FALSE	I	ZBTB38	NA	NA	ZBTB38	NA	NA	NA	0
cg21370924	3	141087313	FALSE	II	ZBTB38	NA	NA	ZBTB38	NA	NA	NA	0
cg01419539	4	53010	FALSE	II	ZNF718;ZNF595	ZNF595;ZNF718	NA	NA	NA	NA	NA	0	N_Shore
cg26385085	4	53109	FALSE	II	ZNF718;ZNF595	NA	ZNF718;ZNF595	NA	NA	NA	NA	0	N_Shore
cg05688348	4	53146	FALSE	I	ZNF718;ZNF595	NA	ZNF718;ZNF595	NA	NA	NA	NA	0	N_Shore
cg14876315	5	139062471	FALSE	I	CXXC5	NA	NA	NA	NA	CXXC5	NA	0	S_Shore
cg06905511	5	139062493	FALSE	I	CXXC5	NA	NA	NA	NA	NA	CXXC5	0	S_Shore
cg26329274	5	156607853	FALSE	II	ITK	NA	ITK	NA	NA	NA	NA	0
cg09453312	5	156608118	FALSE	II	ITK	NA	NA	NA	ITK	NA	NA	0
cg23829024	6	26018074	FALSE	I	HIST1H1A	NA	HIST1H1A	NA	NA	NA	NA	0	N_Shelf
cg15741433	6	26018084	FALSE	II	HIST1H1A	NA	HIST1H1A	NA	NA	NA	NA	0	N_Shelf
cg07076751	6	30647539	TRUE	II	KIAA1949	NA	NA	NA	NA	KIAA1949	NA	0
cg10145196	6	30647649	TRUE	II	KIAA1949	NA	NA	NA	NA	KIAA1949	NA	0
cg11554650	6	30653191	TRUE	II	KIAA1949	NA	NA	NA	KIAA1949	KIAA1949	NA	0	N_Shore
cg12105190	6	30653407	TRUE	II	KIAA1949	NA	NA	NA	KIAA1949	KIAA1949	NA	0	N_Shore
cg05978527	6	30656692	TRUE	II	NRM;KIAA1949	KIAA1949	NA	NA	NA	NRM	NA	0	S_Shore
cg19573580	6	30706717	TRUE	II	FLOT1	NA	NA	NA	NA	FLOT1	NA	0	N_Shelf
cg11285284	6	30709012	TRUE	II	FLOT1	NA	NA	NA	NA	FLOT1	NA	0	N_Shore
cg23775991	6	30709670	TRUE	II	FLOT1	NA	NA	NA	NA	FLOT1	NA	0	N_Shore
cg17633074	6	30878864	TRUE	II	GTF2H4	NA	NA	NA	NA	GTF2H4	NA	0	N_Shelf
cg16990009	6	30880155	TRUE	II	GTF2H4	NA	NA	NA	NA	GTF2H4	NA	0	N_Shore
cg14441276	6	31539735	TRUE	II	LTA	LTA	LTA	NA	NA	NA	NA	0
cg02137984	6	31545898	TRUE	II	TNF	NA	NA	NA	NA	NA	TNF	0	N_Shelf
cg06825478	6	31546067	TRUE	II	TNF	NA	NA	NA	NA	NA	TNF	0	N_Shelf
cg23351030	6	31549043	TRUE	I	LTB	NA	NA	NA	NA	LTB	LTB	0	Island
cg06887580	6	31550699	TRUE	II	LTB	LTB	NA	NA	NA	NA	NA	0	S_Shore
cg04836028	6	31554263	TRUE	II	LST1	LST1	NA	LST1	NA	LST1	NA	0
cg20774166	6	31627617	TRUE	II	C6orf47	NA	NA	NA	C6orf47	NA	NA	0	N_Shore
cg08566449	6	31631706	TRUE	II	BAT4	NA	NA	NA	NA	BAT4	NA	0	N_Shore
cg04477431	6	31631716	TRUE	II	BAT4	NA	NA	NA	NA	BAT4	NA	0	N_Shore
cg16220567	6	31631762	TRUE	II	BAT4	NA	NA	NA	NA	BAT4	NA	0	N_Shore
cg06473363	6	31631797	TRUE	I	BAT4	NA	NA	NA	NA	BAT4	NA	0	N_Shore
cg06670599	6	31631801	TRUE	I	BAT4	NA	NA	NA	NA	BAT4	NA	0	N_Shore
cg26467528	6	31632248	TRUE	II	CSNK2B;BAT4	CSNK2B	NA	NA	NA	BAT4	NA	0	N_Shore
cg05467212	6	31778408	TRUE	II	HSPA1L	NA	NA	NA	NA	HSPA1L	NA	0	S_Shelf
cg00875541	6	31778942	TRUE	II	HSPA1L	NA	NA	NA	NA	HSPA1L	NA	0	N_Shelf
cg13938218	6	31779656	TRUE	II	HSPA1L	NA	NA	NA	NA	HSPA1L	NA	0	N_Shelf
cg12060786	6	31803718	TRUE	II	SNORD52;C6orf48	SNORD52	NA	C6orf48	NA	NA	NA	0	S_Shore
cg13541527	6	31804078	TRUE	II	SNORD52;C6orf48	SNORD52	NA	C6orf48	NA	NA	NA	0	S_Shore
cg05789250	6	31804306	TRUE	II	SNORD52;C6orf48	SNORD52	NA	C6orf48	NA	NA	NA	0	S_Shore
cg14734916	6	31867747	TRUE	I	ZBTB12	NA	NA	NA	NA	ZBTB12	NA	0	Island
cg06636203	6	31867788	TRUE	I	ZBTB12	NA	NA	NA	NA	ZBTB12	NA	0	Island
cg25955180	6	32116538	TRUE	II	PRRT1	NA	NA	NA	NA	NA	PRRT1	0	N_Shore
cg17272563	6	32116548	TRUE	II	PRRT1	NA	NA	NA	NA	NA	PRRT1	0	N_Shore
cg21570988	6	32116841	TRUE	I	PRRT1	NA	NA	NA	NA	NA	PRRT1	0	Island
cg27067781	6	32116853	TRUE	II	PRRT1	NA	NA	NA	NA	NA	PRRT1	0	Island
cg14757228	6	32116858	TRUE	I	PRRT1	NA	NA	NA	NA	NA	PRRT1	0	Island
cg13782301	6	32116875	TRUE	I	PRRT1	NA	NA	NA	NA	NA	PRRT1	0	Island
cg24125828	6	32117049	TRUE	I	PRRT1	NA	NA	NA	NA	PRRT1	NA	0	Island
cg05985317	6	32118208	TRUE	II	PRRT1	NA	NA	NA	NA	PRRT1	NA	0	Island
cg05714552	6	32118295	TRUE	I	PRRT1	NA	NA	NA	NA	PRRT1	NA	0	Island
cg05764839	6	32118298	TRUE	I	PRRT1	NA	NA	NA	NA	PRRT1	NA	0	Island
cg08123207	6	32118312	TRUE	I	PRRT1	NA	NA	NA	NA	PRRT1	NA	0	Island
cg19227031	6	32118315	TRUE	I	PRRT1	NA	NA	NA	NA	PRRT1	NA	0	Island
cg22849665	6	32118375	TRUE	I	PRRT1	NA	NA	NA	NA	PRRT1	NA	0	Island
cg22268510	6	32118420	TRUE	I	PRRT1	NA	NA	NA	NA	PRRT1	NA	0	Island
cg00254681	6	32118457	TRUE	I	PRRT1	NA	NA	NA	NA	PRRT1	NA	0	Island
cg16609995	6	32159036	TRUE	II	PBX2;GPSM3	PBX2	NA	NA	NA	NA	GPSM3	0
cg20116128	6	32161004	TRUE	II	GPSM3	NA	NA	GPSM3	NA	NA	NA	0	N_Shelf
cg11747349	6	32164553	TRUE	I	NOTCH4;GPSM3	GPSM3	NA	NA	NA	NOTCH4	NA	0	S_Shore
cg19732154	6	32164558	TRUE	I	NOTCH4;GPSM3	GPSM3	NA	NA	NA	NOTCH4	NA	0	S_Shore
cg17626301	6	32820201	TRUE	II	TAP1	NA	NA	NA	NA	TAP1	NA	0	N_Shore
cg26234900	6	32820214	TRUE	II	TAP1	NA	NA	NA	NA	TAP1	NA	0	N_Shore
cg10666909	6	32820249	TRUE	II	TAP1	NA	NA	NA	NA	TAP1	NA	0	N_Shore
cg03127244	6	33245638	TRUE	II	B3GALT4	NA	NA	NA	B3GALT4	NA	NA	0	S_Shore
cg00052772	6	33245804	TRUE	II	B3GALT4	NA	NA	NA	B3GALT4	NA	NA	0	S_Shore
cg24605046	6	33245895	TRUE	II	B3GALT4	NA	NA	NA	B3GALT4	NA	NA	0	S_Shore
cg16090881	6	33246043	TRUE	II	B3GALT4	NA	NA	NA	B3GALT4	NA	NA	0	S_Shore
cg13882090	6	33246094	TRUE	II	B3GALT4	NA	NA	NA	B3GALT4	NA	NA	0	S_Shore
cg16580935	6	33246149	TRUE	I	B3GALT4	NA	NA	NA	B3GALT4	NA	NA	0	S_Shore
cg14023774	6	33246157	TRUE	II	B3GALT4	NA	NA	NA	B3GALT4	NA	NA	0	S_Shore
cg05394244	6	64281439	FALSE	II	PTP4A1	PTP4A1	NA	NA	NA	NA	NA	0	N_Shore
cg13770399	6	64281639	FALSE	II	PTP4A1	PTP4A1	NA	NA	NA	NA	NA	0	N_Shore
cg06927900	7	1753447	FALSE	II	ELFN1	NA	NA	ELFN1	NA	NA	NA	0	Island
cg12946440	7	1753573	FALSE	II	ELFN1	NA	NA	ELFN1	NA	NA	NA	0	Island
cg03829739	7	56515510	FALSE	II	LOC650226	NA	NA	NA	NA	LOC650226	NA	0	N_Shore
cg05655885	7	56515601	FALSE	II	LOC650226	NA	NA	NA	NA	LOC650226	NA	0	Island
cg18557149	7	56515666	FALSE	II	LOC650226	NA	NA	NA	NA	LOC650226	NA	0	Island
cg26262573	7	56516129	FALSE	II	LOC650226	NA	LOC650226	NA	NA	NA	NA	0	S_Shore
cg17328716	7	56516243	FALSE	II	LOC650226	NA	LOC650226	NA	NA	NA	NA	0	S_Shore
cg20115597	7	56516248	FALSE	II	LOC650226	NA	LOC650226	NA	NA	NA	NA	0	S_Shore
cg06104667	7	72742068	FALSE	I	TRIM50;FKBP6	FKBP6	FKBP6	TRIM50	TRIM50	NA	NA	0	Island
cg22458401	7	72742115	FALSE	I	TRIM50;FKBP6	NA	TRIM50;FKBP6	NA	NA	NA	NA	0	Island
cg08005849	7	81399399	FALSE	II	HGF	NA	NA	HGF	HGF	NA	NA	0
cg23838245	7	81399458	FALSE	II	HGF	NA	HGF	NA	NA	NA	NA	0
cg06745740	7	81399587	FALSE	II	HGF	NA	HGF	NA	NA	NA	NA	0
cg22543992	7	81399680	FALSE	II	HGF	HGF	NA	NA	NA	NA	NA	0
cg10119082	7	98990626	FALSE	II	ARPC1B	NA	NA	NA	NA	ARPC1B	NA	0	Island
cg05715492	7	98991138	FALSE	I	ARPC1B	NA	NA	NA	NA	ARPC1B	NA	0	S_Shore
cg07212384	7	99761053	FALSE	II	GAL3ST4	NA	NA	NA	NA	GAL3ST4	NA	0
cg24616382	7	99767035	FALSE	II	GAL3ST4	GAL3ST4	NA	NA	NA	NA	NA	0	N_Shore
cg04849824	7	148769189	FALSE	II	ZNF786	NA	NA	NA	NA	ZNF786	NA	0	Island
cg16306633	7	148769220	FALSE	II	ZNF786	NA	NA	NA	NA	ZNF786	NA	0	S_Shore
cg09132388	7	150217030	FALSE	II	GIMAP7	NA	NA	GIMAP7	NA	NA	NA	0
cg16532400	7	150217056	FALSE	II	GIMAP7	NA	NA	GIMAP7	NA	NA	NA	0
cg01822187	8	7144084	FALSE	II	FAM90A5;LOC349196	LOC349196;FAM90A5	NA	NA	NA	NA	NA	0
cg11506843	8	7153933	FALSE	II	FAM90A20	NA	NA	NA	NA	FAM90A20	NA	0
cg25542559	8	7320520	FALSE	I	SPAG11B	NA	NA	NA	NA	SPAG11B	NA	0
cg09549987	8	7320532	FALSE	II	SPAG11B	NA	NA	NA	NA	SPAG11B	NA	0
cg08781728	8	21882587	FALSE	I	NPM2	NA	NA	NPM2	NA	NA	NA	0	Island
cg07485417	8	21882851	FALSE	II	NPM2	NA	NA	NA	NA	NPM2	NA	0	Island
cg02892925	8	60032926	FALSE	II	TOX	TOX	NA	NA	NA	NA	NA	0	S_Shore
cg07211044	8	60032983	FALSE	I	TOX	TOX	NA	NA	NA	NA	NA	0	S_Shore
cg13876315	9	35650526	FALSE	II	SIT1	NA	NA	NA	NA	SIT1	NA	0	S_Shelf
cg15518883	9	35650561	FALSE	II	SIT1	NA	NA	NA	NA	SIT1	NA	0	S_Shelf
cg06358300	9	84302344	FALSE	II	TLE1	NA	NA	NA	NA	TLE1	NA	0	Island
cg20926353	9	84303358	FALSE	II	TLE1	NA	NA	TLE1	TLE1	NA	NA	0	Island
cg08656326	9	84304414	FALSE	II	TLE1	TLE1	NA	NA	NA	NA	NA	0	Island
cg07091678	10	99734120	FALSE	II	CRTAC1	NA	NA	NA	NA	CRTAC1	NA	0
cg14120919	10	99734416	FALSE	II	CRTAC1	NA	NA	NA	NA	CRTAC1	NA	0
cg06324373	10	99734805	FALSE	I	CRTAC1	NA	NA	NA	NA	CRTAC1	NA	0
cg23504719	10	99735010	FALSE	II	CRTAC1	NA	NA	NA	NA	CRTAC1	NA	0
cg25783352	11	14993509	FALSE	II	CALCA	NA	NA	CALCA	NA	NA	NA	0	Island
cg14348532	11	14993562	FALSE	II	CALCA	NA	NA	CALCA	NA	NA	NA	0	Island
cg14256968	11	63530099	FALSE	II	C11orf95	NA	NA	NA	NA	NA	C11orf95	0	Island
cg16477492	11	63530432	FALSE	II	C11orf95	NA	NA	NA	NA	NA	C11orf95	0	Island
cg27475923	11	63530997	FALSE	I	C11orf95	NA	NA	NA	NA	C11orf95	NA	0	Island
cg25189608	11	96117844	FALSE	II	CCDC82	NA	NA	NA	NA	CCDC82	NA	0
cg03075605	11	96123810	FALSE	I	JRKL;CCDC82	CCDC82	NA	JRKL	JRKL	NA	NA	0	S_Shore
cg24612198	11	118175631	FALSE	II	CD3E	NA	NA	CD3E	NA	NA	NA	0
cg06164961	11	118175675	FALSE	II	CD3E	NA	NA	NA	NA	CD3E	NA	0
cg10282807	12	6756551	FALSE	I	ACRBP	NA	NA	ACRBP	ACRBP	NA	NA	0	Island
cg07694975	12	6756671	FALSE	II	ACRBP	NA	ACRBP	NA	NA	NA	NA	0	Island
cg08409225	12	56617737	FALSE	II	OBFC2B	OBFC2B	NA	NA	NA	NA	NA	0	N_Shore
cg12745325	12	56623942	FALSE	II	SLC39A5	SLC39A5	NA	SLC39A5	NA	NA	NA	0
cg21392700	13	36049335	FALSE	II	MIR548F5;NBEA;MAB21L1	NA	NA	NA	MAB21L1	MIR548F5;NBEA	NA	0	N_Shore
cg12573705	13	36050889	FALSE	I	MIR548F5;NBEA;MAB21L1	NA	MAB21L1	NA	NA	MIR548F5;NBEA	NA	0	N_Shore
cg13446906	13	36051073	FALSE	II	MIR548F5;NBEA;MAB21L1	MAB21L1	NA	NA	NA	MIR548F5;NBEA	NA	0	N_Shore
cg10137231	14	24641021	FALSE	I	REC8	REC8	NA	NA	NA	NA	NA	0	N_Shore
cg18556834	14	24641070	FALSE	I	REC8	NA	REC8	NA	NA	NA	NA	0	Island
cg06351481	14	24642219	FALSE	II	REC8	NA	NA	NA	NA	REC8	NA	0	Island
cg16094352	14	24642317	FALSE	II	REC8	NA	NA	NA	NA	REC8	NA	0	S_Shore
cg16045731	14	24777708	FALSE	II	LTB4R2;CIDEB	LTB4R2	NA	CIDEB	NA	NA	NA	0	N_Shelf
cg26310551	14	24780540	FALSE	I	LTB4R;LTB4R2;CIDEB	NA	LTB4R	CIDEB	LTB4R2;CIDEB	LTB4R2	NA	0	Island
cg25576711	14	24780557	FALSE	II	LTB4R;LTB4R2;CIDEB	NA	LTB4R	CIDEB	LTB4R2;CIDEB	LTB4R2	NA	0	Island
cg06823034	14	24780734	FALSE	I	LTB4R;LTB4R2;CIDEB	NA	CIDEB	LTB4R	LTB4R2;LTB4R	LTB4R2	NA	0	Island
cg21886367	14	24780825	FALSE	II	LTB4R;LTB4R2;CIDEB	LTB4R;CIDEB	NA	LTB4R	LTB4R2;LTB4R	LTB4R2	NA	0	Island
cg13840968	14	24780926	FALSE	II	LTB4R;LTB4R2;CIDEB	LTB4R;CIDEB	NA	LTB4R	LTB4R2;LTB4R	LTB4R2	NA	0	Island
cg05194618	14	45432309	FALSE	I	KLHL28;FAM179B	KLHL28	NA	NA	FAM179B	NA	NA	0	S_Shore
cg00660989	14	45432516	FALSE	II	KLHL28;FAM179B	KLHL28	NA	NA	FAM179B	NA	NA	0	S_Shore
cg19628497	14	101194267	FALSE	II	DLK1	NA	NA	NA	NA	DLK1	NA	0	S_Shore
cg18121862	14	101195312	FALSE	II	DLK1	NA	NA	NA	NA	DLK1	NA	0	S_Shore
cg14503987	14	102786530	FALSE	II	ZNF839	NA	NA	NA	NA	ZNF839	NA	0	Island
cg09263731	14	102789670	FALSE	II	ZNF839	NA	NA	NA	NA	ZNF839	NA	0	S_Shelf
cg13771214	15	23378429	FALSE	I	HERC2P2	NA	HERC2P2	NA	NA	NA	NA	0	Island
cg22689396	15	23378564	FALSE	I	HERC2P2	HERC2P2	NA	NA	NA	NA	NA	0	Island
cg05642024	15	23378571	FALSE	I	HERC2P2	HERC2P2	NA	NA	NA	NA	NA	0	Island
cg17852385	15	75019188	FALSE	II	CYP1A1	CYP1A1	NA	NA	NA	NA	NA	0	Island
cg13570656	15	75019196	FALSE	I	CYP1A1	CYP1A1	NA	NA	NA	NA	NA	0	Island
cg18092474	15	75019302	FALSE	II	CYP1A1	CYP1A1	NA	NA	NA	NA	NA	0	Island
cg05635274	16	2866901	FALSE	II	PRSS21	PRSS21	NA	NA	NA	NA	NA	0	N_Shore
cg02296564	16	2867051	FALSE	II	PRSS21	NA	PRSS21	NA	NA	NA	NA	0	N_Shore
cg22730830	16	2867434	FALSE	I	PRSS21	NA	NA	NA	NA	PRSS21	NA	0	Island
cg07280731	16	2867773	FALSE	I	PRSS21	NA	NA	NA	NA	PRSS21	NA	0	Island
cg03309770	16	10912478	FALSE	I	FAM18A	NA	NA	FAM18A	FAM18A	NA	NA	0	Island
cg26952618	16	10912545	FALSE	I	FAM18A	NA	NA	FAM18A	FAM18A	NA	NA	0	Island
cg01020263	16	50732073	FALSE	II	NOD2	NA	NA	NA	NA	NOD2	NA	0
cg01243823	16	50732212	FALSE	II	NOD2	NA	NA	NA	NA	NOD2	NA	0
cg00944421	16	68269483	FALSE	I	ESRP2	NA	NA	NA	NA	ESRP2	NA	0	Island
cg04079760	16	68269694	FALSE	I	ESRP2	NA	NA	NA	NA	ESRP2	NA	0	Island
cg08774871	16	85783575	FALSE	II	C16orf74	NA	NA	C16orf74	NA	NA	NA	0	N_Shore
cg04468198	16	85784951	FALSE	I	C16orf74	C16orf74	NA	NA	NA	NA	NA	0	Island
cg01484296	17	6796941	FALSE	II	ALOX12P2	NA	NA	NA	NA	ALOX12P2	NA	0	N_Shore
cg18007837	17	6797466	FALSE	I	ALOX12P2	NA	NA	NA	NA	ALOX12P2	NA	0	Island
cg16893174	17	6797708	FALSE	II	ALOX12P2	NA	NA	NA	NA	ALOX12P2	NA	0	Island
cg26334670	17	6797771	FALSE	II	ALOX12P2	NA	NA	NA	NA	ALOX12P2	NA	0	S_Shore
cg23378165	17	9550256	FALSE	II	USP43	NA	NA	NA	NA	USP43	NA	0	S_Shore
cg12130768	17	9550545	FALSE	II	USP43	NA	NA	NA	NA	USP43	NA	0	S_Shore
cg23591595	17	18528638	FALSE	I	CCDC144B	NA	NA	NA	CCDC144B	NA	NA	0	Island
cg10631074	17	18529187	FALSE	I	CCDC144B	CCDC144B	NA	NA	NA	NA	NA	0	S_Shore
cg18773260	17	46685292	FALSE	II	HOXB7	NA	NA	NA	NA	HOXB7	NA	0	Island
cg11041817	17	46685327	FALSE	II	HOXB7	NA	NA	NA	NA	HOXB7	NA	0	Island
cg22622477	17	46685442	FALSE	II	HOXB7	NA	NA	NA	NA	HOXB7	NA	0	Island
cg17839611	17	47286802	FALSE	II	GNGT2;ABI3	ABI3	GNGT2	NA	NA	NA	NA	0
cg06874426	17	47287526	FALSE	II	GNGT2;ABI3	GNGT2	ABI3	NA	NA	NA	NA	0
cg00980784	17	47287577	FALSE	II	GNGT2;ABI3	GNGT2	ABI3	NA	NA	NA	NA	0
cg26210721	17	74309004	FALSE	II	PRPSAP1	NA	NA	NA	NA	PRPSAP1	NA	0
cg04798684	17	74309056	FALSE	II	PRPSAP1	NA	NA	NA	NA	PRPSAP1	NA	0
cg18749404	17	76975944	FALSE	II	LGALS3BP	NA	NA	LGALS3BP	LGALS3BP	NA	NA	0
cg11202345	17	76976057	FALSE	II	LGALS3BP	NA	NA	LGALS3BP	LGALS3BP	NA	NA	0
cg25178683	17	76976267	FALSE	II	LGALS3BP	LGALS3BP	NA	NA	NA	NA	NA	0
cg20248866	17	79869748	FALSE	II	PCYT2	PCYT2	NA	NA	NA	NA	NA	0	Island
cg19583655	17	79869752	FALSE	II	PCYT2	PCYT2	NA	NA	NA	NA	NA	0	Island
cg25877299	17	80273290	FALSE	II	CD7	NA	NA	NA	NA	CD7	NA	0	N_Shelf
cg25662857	17	80275542	FALSE	II	CD7	NA	CD7	NA	NA	NA	NA	0	N_Shore
cg27322282	18	3411906	FALSE	II	TGIF1	NA	TGIF1	NA	NA	NA	NA	0
cg13468667	18	3411996	FALSE	II	TGIF1	NA	TGIF1	NA	NA	NA	NA	0
cg23703062	18	14748198	FALSE	II	ANKRD30B	NA	ANKRD30B	NA	NA	NA	NA	0	Island
cg24061208	18	14748250	FALSE	II	ANKRD30B	NA	NA	ANKRD30B	ANKRD30B	NA	NA	0	S_Shore
cg02468728	19	611107	FALSE	II	HCN2	NA	NA	NA	NA	HCN2	NA	0	N_Shore
cg26580869	19	611506	FALSE	I	HCN2	NA	NA	NA	NA	HCN2	NA	0	Island
cg12847399	19	17650166	FALSE	I	FAM129C	NA	NA	NA	NA	FAM129C	NA	0	Island
cg08365028	19	17650854	FALSE	II	FAM129C	NA	NA	NA	NA	FAM129C	NA	0	Island
cg09864457	19	42502731	FALSE	II	GRIK5	NA	NA	NA	NA	NA	GRIK5	0	Island
cg14036830	19	42503207	FALSE	I	GRIK5	NA	NA	NA	NA	GRIK5	NA	0	Island
cg26746936	19	42503392	FALSE	I	GRIK5	NA	NA	NA	NA	GRIK5	NA	0	Island
cg20724680	19	49000743	FALSE	I	LMTK3	NA	NA	NA	NA	LMTK3	NA	0	Island
cg02784823	19	49000897	FALSE	I	LMTK3	NA	NA	NA	NA	LMTK3	NA	0	Island
cg16194588	19	49002477	FALSE	I	LMTK3	NA	NA	NA	NA	LMTK3	NA	0	Island
cg21292909	19	50059937	FALSE	I	NOSIP	NA	NA	NA	NA	NOSIP	NA	0	Island
cg04355077	19	50059946	FALSE	I	NOSIP	NA	NA	NA	NA	NOSIP	NA	0	Island
cg26274166	19	50060174	FALSE	II	NOSIP	NA	NA	NA	NA	NOSIP	NA	0	Island
cg07753337	19	50060306	FALSE	II	NOSIP	NA	NA	NA	NA	NOSIP	NA	0	S_Shore
cg25551168	20	3065343	FALSE	II	AVP	NA	NA	AVP	AVP	NA	NA	0	S_Shore
cg23169111	20	3065582	FALSE	II	AVP	AVP	NA	NA	NA	NA	NA	0	S_Shore
cg25948982	20	45179157	FALSE	II	C20orf123	NA	NA	NA	C20orf123	NA	NA	0
cg17801864	20	45179345	FALSE	II	C20orf123	NA	C20orf123	NA	NA	NA	NA	0
cg17775490	20	45179354	FALSE	II	C20orf123	NA	C20orf123	NA	NA	NA	NA	0
cg01880463	20	45179413	FALSE	II	C20orf123	C20orf123	NA	NA	NA	NA	NA	0
cg09872009	21	10990119	FALSE	II	TPTE	NA	NA	TPTE	NA	NA	NA	0	Island
cg08538752	21	10990890	FALSE	II	TPTE	NA	NA	TPTE	TPTE	NA	NA	0	Island
cg25721982	22	19746156	FALSE	II	TBX1	NA	NA	TBX1	NA	NA	NA	0	Island
cg19657174	22	19746268	FALSE	I	TBX1	NA	NA	TBX1	NA	NA	NA	0	Island
cg19092981	22	19751654	FALSE	I	TBX1	NA	NA	NA	NA	TBX1	NA	0	Island
cg10047755	22	19751776	FALSE	II	TBX1	NA	NA	NA	NA	TBX1	NA	0	Island
cg24345184	22	19751899	FALSE	II	TBX1	NA	NA	NA	NA	TBX1	NA	0	Island
cg01124132	22	32599511	FALSE	II	RFPL2	RFPL2	RFPL2	RFPL2	NA	NA	NA	0
cg12906381	22	32599516	FALSE	I	RFPL2	RFPL2	RFPL2	RFPL2	NA	NA	NA	0
cg22404498	22	32600722	FALSE	II	RFPL2	RFPL2	RFPL2	NA	NA	NA	NA	0
